# Supplementary material for: Assembly and comparative analysis of the complete mitochondrial genome of red raspberry (Rubus idaeus L.) revealing repeat-mediated recombination and gene transfer
Source: BMC Plant Biol. 2025 Jan 22;25:85. doi: 10.1186/s12870-024-05969-7 (PMC11752677; doi:10.1186/s12870-024-05969-7)
Supplement: Supplementary file 2 — Supplementary Material 2. [file 12870_2024_5969_MOESM2_ESM.xlsx]

## Sheet: Sheet01
Table S1. Relative synonymous codon usage (RSCU) of each amino acid pair in the mitochondrial genome of Rubus idaeus.
Amino	Codon 1 RSCU	Codon 2 RSCU	Codon 3 RSCU	Codon 4 RSCU	Codon 5 RSCU	Codon 6 RSCU
Phe	UUU	UUC
	1.31	0.69
Leu	UUA	UUG	CUU	CUC	CUA	CUG
	1.93	1.23	1.27	0.39	0.79	0.39
IIe	AUU	AUC	AUA
	1.48	0.57	0.96
Met	AUG
	1
Val	GUU	GUC	GUA	GUG
	1.48	0.46	1.51	0.56
Ser	UCU	UCC	UCA	UGG	AGU	AGC
	1.68	0.97	1.17	0.57	1.21	0.4
Pro	CCU	CCC	CCA	CCG
	1.55	0.73	1.15	0.57
Thr	ACU	ACC	ACA	ACG
	1.61	0.75	1.22	0.43
Ala	GCU	GCC	GCA	GCG
	1.85	0.64	1.1	0.41
Tyr	UAU	UAC
	1.6	0.4
GIy	GGU	GGC	GGA	GGG
	1.3	0.41	1.62	0.68
His	CAU	CAC
	1.54	0.46
Gln	CAA	CAG
	1.55	0.45
Asn	AAU	AAC
	1.53	0.47
Lys	AAA	AAG
	1.5	0.5
Asp	GAU	GAC
	1.61	0.39
Glu	GAA	GAG
	1.48	0.52
Cys	UGU	UGC
	1.47	0.53
Trp	UGG
	1
Arg	CGU	CGC	CGA	CGG	AGA	AGG
	1.31	0.42	1.37	0.44	1.8	0.65
End	UAA	UAG	UGA
	1.69	0.7	0.61

## Sheet: Sheet02
Table S2. SSRs in the mitochondrial genome of R. idaeus.
SSR nr.	SSR type	SSR	size	start	end
1	p1	(A)10	10	6050	6059
2	p1	(A)10	10	12656	12665
3	p3	(TTA)5	15	23852	23866
4	p1	(G)10	10	29802	29811
5	p1	(T)10	10	44831	44840
6	p1	(A)12	12	54937	54948
7	p1	(T)10	10	67493	67502
8	p1	(T)10	10	69784	69793
9	p1	(T)11	11	89780	89790
10	p2	(AT)6	12	89954	89965
11	p1	(G)10	10	100576	100585
12	p1	(T)10	10	100819	100828
13	p1	(T)13	13	128022	128034
14	p2	(TA)6	12	145601	145612
15	p1	(T)11	11	154390	154400
16	p1	(C)10	10	162193	162202
17	p1	(G)11	11	167201	167211
18	p1	(A)11	11	173450	173460
19	p1	(A)10	10	174195	174204
20	p1	(A)10	10	181390	181399
21	p3	(ATA)6	18	181597	181614
22	p2	(AT)9	18	194883	194900
23	p1	(T)12	12	195824	195835
24	p1	(T)12	12	202545	202556
25	P1	(T)13	13	202627	202639
26	p2	(TA)7	14	223262	223275
27	p1	(A)11	11	243540	243550
28	p2	(AT)6	12	245557	245568
29	p2	(TA)6	12	263223	263234
30	p1	(A)14	14	265037	265050
31	p1	(A)10	10	282885	282894
32	p1	(T)10	10	284538	284547
33	p1	(T)10	10	289392	289401
34	p1	(T)11	11	298720	298730
35	p1	(T)11	11	300954	300964
36	p1	(T)10	10	307597	307606
37	p3	(CTT)5	15	314367	314381
38	p1	(A)10	10	316934	316943
39	p1	(A)10	10	324889	324898
40	p2	(AT)8	16	328228	328243
41	p2	(CT)6	12	331705	331716
42	p2	(TA)6	12	341731	341742
43	p1	(G)10	10	356567	356576
44	p1	(A)11	11	363063	363073
45	p1	(A)16	16	377126	377141
46	p2	(TA)6	12	382927	382938
47	p1	(A)10	10	404788	404797
48	p1	(T)10	10	408158	408167
49	p1	(T)11	11	408651	408661
50	p1	(A)15	15	409602	409616
51	p2	(AG)6	12	412827	412838
52	p1	(A)11	11	421230	421240

## Sheet: Sheet03
Table S3. Tandem repeat sequence in the mitochondrial genome of R. idaeus.
Indices	Period Size	Copy Number	Consensus Size	Percent Matches	Percent Indels	Score	A	C	G	T	Entropy (0-2)
1--64	28	2.3	28	100	0	128	32	15	37	14	1.87
1263--1388	33	3.8	33	98	0	243	48	12	24	14	1.78
5833--5915	21	4	21	96	0	157	34	21	24	19	1.96
6331--6388	24	2.4	24	88	0	80	62	12	17	8	1.54
54885--54925	21	2	21	90	0	64	14	34	19	31	1.92
77074--77103	14	2.1	14	100	0	60	73	0	6	20	1.05
77168--77197	9	3.4	9	90	9	53	36	10	0	53	1.35
89905--89967	19	3.4	18	81	10	74	55	6	0	38	1.25
105564--105671	54	2	54	100	0	216	38	11	12	37	1.79
107326--107351	13	2	13	100	0	52	46	15	0	38	1.46
137769--137830	17	3.6	18	87	12	78	35	0	14	50	1.43
137801--137831	16	1.9	16	100	0	62	38	0	16	45	1.47
141598--141626	14	2.1	14	100	0	58	37	13	34	13	1.85
144102--144159	18	3.5	15	90	9	55	50	0	5	44	1.24
144099--144195	21	4.9	21	96	3	152	49	0	5	45	1.24
158904--158947	22	2	22	95	0	79	31	15	13	38	1.87
181534--181574	20	2	20	100	0	82	29	4	24	41	1.75
194877--194912	17	2.1	17	89	0	54	47	0	0	52	1
205929--205962	16	2.1	16	100	0	68	11	32	38	17	1.86
212628--212695	21	3.2	21	82	0	82	11	22	7	58	1.57
215062--215098	18	2.1	18	100	0	74	32	5	27	35	1.79
222811--222891	36	2.2	36	100	0	162	51	8	29	9	1.65
235367--235421	27	2	27	100	0	110	29	7	20	43	1.78
245040--245118	39	2	39	92	0	131	21	27	18	31	1.97
247540--247579	20	2	20	100	0	80	40	10	5	45	1.6
271780--271805	12	2.2	12	100	0	52	50	7	0	42	1.31
284439--284482	22	2	22	100	0	88	18	18	18	45	1.86
308047--308082	19	1.9	19	88	5	56	13	27	27	30	1.94
341730--341792	19	3.4	18	82	6	74	38	0	6	55	1.25
344320--344366	20	2.3	20	100	0	94	51	8	14	25	1.71
372916--372942	13	2.1	13	100	0	54	29	11	37	22	1.89
381853--381889	18	2.1	18	94	0	65	29	10	5	54	1.57
394100--394149	24	2.1	24	100	0	100	28	16	20	36	1.93
395331--395371	21	2	21	100	0	82	14	41	4	39	1.67
421120--421162	18	2.6	16	82	10	52	20	20	32	25	1.97
438164--438201	20	1.9	20	88	0	58	7	23	2	65	1.32
438699--438763	28	2.2	28	78	5	67	36	9	30	23	1.86
438802--438947	28	5.2	28	100	0	292	31	17	36	13	1.89

## Sheet: Sheet04
Table S4. Dispersed repeat sequences in the mitochondrial genome of Rubus idaeus
The repeat length of the first part	The starting site of the first part	Matching direction	The repeat length of the second part	The starting site of the second part	Interval distance of repeats	E-value
1561	89786	P	1561	340349	0	0
534	218904	P	534	253213	-1	0
507	218931	P	507	253213	0	0
461	92410	F	461	104527	0	1.53e-267
402	68336	P	402	339118	0	5.08e-232
247	221940	P	247	371444	-2	2.9e-133
250	128400	P	250	201629	-3	1.15e-132
245	115539	F	245	345413	-2	4.56e-132
231	115553	F	231	345427	-1	3.15e-126
228	221959	P	228	371444	-1	1.99e-124
216	115568	F	216	345442	0	4.89e-120
190	395598	P	190	438035	0	2.2e-104
167	128483	P	167	201629	-2	1.93e-85
156	192123	F	156	434540	0	6.49e-84
139	222048	P	139	371444	0	1.12e-73
137	91396	F	137	307211	0	1.79e-72
135	68125	F	135	130066	0	2.86e-71
137	172378	P	137	201925	-1	7.34e-70
132	192469	F	132	219453	0	1.83e-69
127	219311	F	127	227388	0	1.87e-66
127	227388	P	127	253213	0	1.87e-66
122	157839	F	122	160613	0	1.92e-63
118	438801	F	118	438829	0	4.91e-61
117	41804	F	117	144448	0	1.96e-60
122	91768	F	122	306543	-3	1.53e-56
120	161087	P	120	330126	-3	2.33e-55
107	79042	F	107	171963	0	2.06e-54
118	218730	P	118	253743	-3	3.54e-54
104	161556	P	104	397209	0	1.32e-52
97	172437	P	97	322629	0	2.16e-48
102	69309	F	102	128685	-2	9.77e-47
105	144684	P	105	354772	-3	1.67e-46
102	329302	F	102	396103	-3	9.77e-45
98	329190	F	98	395991	-2	2.31e-44
90	438801	F	90	438857	0	3.54e-44
89	298358	F	89	327897	0	1.41e-43
93	1262	F	93	1295	-1	1.54e-43
95	197055	F	95	370569	-2	1.39e-42
94	89851	P	94	223266	-2	5.43e-42
94	223266	F	94	341751	-2	5.43e-42
86	41509	P	86	98827	0	9.05e-42
87	69324	F	87	128700	-1	5.91e-40
84	192989	P	84	231572	-1	3.65e-38
87	12452	F	87	107375	-2	7.62e-38
78	69333	F	78	128709	0	5.93e-37
81	145111	P	81	227525	-1	2.25e-36
78	89867	P	78	223266	-1	1.39e-34
78	201925	F	78	322648	-1	1.39e-34
74	144715	P	74	354772	0	1.52e-34
84	70072	P	84	240088	-3	3.73e-34
84	76178	F	84	260422	-3	3.73e-34
80	158293	P	80	182496	-2	1.05e-33
83	172424	P	83	219381	-3	1.44e-33
76	116394	P	76	306070	-1	2.16e-33
76	218215	P	76	323945	-1	2.16e-33
79	329082	F	79	395865	-2	4.11e-33
71	322462	P	71	396970	0	9.72e-33
74	132104	F	74	227475	-1	3.37e-32
69	193004	P	69	231572	0	1.56e-31
71	223305	P	71	307366	-1	2.07e-30
67	70089	P	67	240088	0	2.49e-30
67	145045	F	67	215484	0	2.49e-30
74	201933	F	74	219381	-2	3.69e-30
70	219381	F	70	322656	-1	8.16e-30
66	59593	F	66	104086	0	9.95e-30
66	104507	P	66	336634	0	9.95e-30
73	163220	P	73	306090	-2	1.44e-29
76	116394	F	76	163237	-3	1.8e-29
64	0	F	64	438807	0	1.59e-28
64	0	F	64	438835	0	1.59e-28
64	0	F	64	438863	0	1.59e-28
64	202268	F	64	322904	0	1.59e-28
63	58346	F	63	253207	0	6.37e-28
73	58352	F	73	172450	-3	1.02e-27
73	58352	P	73	322640	-3	1.02e-27
73	116427	P	73	306040	-3	1.02e-27
62	46521	P	62	202016	0	2.55e-27
62	438801	F	62	438885	0	2.55e-27
69	223162	F	69	343035	-2	3.28e-27
72	158266	P	72	182531	-3	3.91e-27
64	36356	F	64	163708	-1	3.06e-26
64	124246	F	64	291201	-1	3.06e-26
60	37361	F	60	125413	0	4.08e-26
70	91832	F	70	306607	-3	5.75e-26
62	239752	P	62	428413	-1	4.74e-25
58	172449	P	58	227458	0	6.52e-25
58	227458	F	58	322656	0	6.52e-25
57	58352	P	57	219381	0	2.61e-24
57	58352	P	57	227458	0	2.61e-24
57	127773	P	57	283523	0	2.61e-24
57	172450	P	57	219381	0	2.61e-24
57	172450	F	57	253213	0	2.61e-24
57	253213	P	57	322656	0	2.61e-24
64	329340	F	64	396141	-2	2.89e-24
60	1262	F	60	1328	-1	7.34e-24
60	46534	P	60	192470	-1	7.34e-24
60	46534	P	60	219454	-1	7.34e-24
60	58352	P	60	201930	-1	7.34e-24
56	0	F	56	438891	0	1.04e-23
59	18101	P	59	438647	-1	2.89e-23
62	5832	F	62	5853	-2	4.34e-23
62	93191	P	62	282949	-2	4.34e-23
58	45375	F	58	397068	-1	1.13e-22
58	201933	F	58	227458	-1	1.13e-22
54	105563	F	54	105617	0	1.67e-22
57	201933	P	57	253213	-1	4.46e-22
57	223174	F	57	343047	-1	4.46e-22
60	69847	P	60	162963	-2	6.49e-22
63	154703	F	63	158532	-3	6.83e-22
59	144599	P	59	354888	-2	2.51e-21
52	143208	P	52	397156	0	2.67e-21
55	70133	F	55	158184	-1	6.89e-21
58	229474	P	58	343424	-2	9.7e-21
61	77445	F	61	336707	-3	9.9e-21
54	71825	P	54	401903	-1	2.71e-20
57	19469	F	57	283952	-2	3.75e-20
50	53904	F	50	264049	0	4.27e-20
53	162594	F	53	198228	-1	1.06e-19
59	306806	F	59	307673	-3	1.43e-19
56	142776	P	56	171634	-2	1.45e-19
52	77454	F	52	336716	-1	4.17e-19
58	100089	P	58	162323	-3	5.43e-19
58	127663	P	58	144929	-3	5.43e-19
58	163328	P	58	305988	-3	5.43e-19
48	73453	P	48	209799	0	6.84e-19
48	89714	F	48	306028	0	6.84e-19
51	144642	P	51	245203	-1	1.64e-18
57	201959	F	57	219407	-3	2.06e-18
47	16442	P	47	222051	0	2.74e-18
47	16442	F	47	371533	0	2.74e-18
50	366953	F	50	395731	-1	6.41e-18
50	366953	P	50	438042	-1	6.41e-18
53	155132	F	53	188171	-2	8.28e-18
46	36374	F	46	163726	0	1.09e-17
46	45387	F	46	397080	0	1.09e-17
46	46464	P	46	202090	0	1.09e-17
46	46537	F	46	172378	0	1.09e-17
46	92410	P	46	336634	0	1.09e-17
46	223330	P	46	307366	0	1.09e-17
49	144400	P	49	355242	-1	2.51e-17
49	192481	F	49	202016	-1	2.51e-17
49	202016	F	49	219465	-1	2.51e-17
55	89851	F	55	307382	-3	2.96e-17
55	307382	P	55	341790	-3	2.96e-17
45	69409	F	45	223363	0	4.38e-17
45	132133	F	45	227504	0	4.38e-17
45	222810	F	45	222846	0	4.38e-17
45	223186	F	45	343059	0	4.38e-17
48	18119	P	48	438753	-1	9.85e-17
48	267603	P	48	286743	-1	9.85e-17
48	321861	F	48	339509	-1	9.85e-17
51	144097	F	51	144115	-2	1.23e-16
51	218797	P	51	253743	-2	1.23e-16
44	201959	F	44	322682	0	1.75e-16
50	226746	F	50	322762	-2	4.71e-16
43	103781	P	43	197158	0	7e-16
43	144241	F	43	354740	0	7e-16
46	172378	P	46	192481	-1	1.51e-15
46	172378	P	46	219465	-1	1.51e-15
49	199691	P	49	370156	-2	1.81e-15
42	22	F	42	438801	0	2.8e-15
42	144651	P	42	245203	0	2.8e-15
42	185812	P	42	254767	0	2.8e-15
45	239389	F	45	430418	-1	5.91e-15
41	438647	F	41	438760	0	1.12e-14
40	6644	F	40	438704	0	4.48e-14
40	69541	F	40	171035	0	4.48e-14
40	144134	F	40	144155	0	4.48e-14
40	144560	P	40	354955	0	4.48e-14
40	222442	F	40	387283	0	4.48e-14
49	90179	F	49	307546	-3	8.51e-14
49	91935	F	49	307601	-3	8.51e-14
49	307546	P	49	341468	-3	8.51e-14
43	45187	P	43	291437	-1	9.03e-14
43	158330	P	43	182496	-1	9.03e-14
43	306822	F	43	307689	-1	9.03e-14
39	46555	P	39	192470	0	1.79e-13
39	46555	P	39	219454	0	1.79e-13
39	109177	F	39	302107	0	1.79e-13
48	101473	F	48	367340	-3	3.19e-13
42	90195	F	42	91896	-1	3.53e-13
42	91896	P	42	341459	-1	3.53e-13
42	92442	P	42	322721	-1	3.53e-13
42	104559	P	42	322721	-1	3.53e-13
45	154721	F	45	158550	-2	3.9e-13
45	204239	F	45	204335	-2	3.9e-13
45	238960	F	45	299220	-2	3.9e-13
47	70085	F	47	158066	-3	1.2e-12
47	226816	F	47	322825	-3	1.2e-12
41	5832	F	41	5874	-1	1.38e-12
41	76350	F	41	347467	-1	1.38e-12
41	132104	P	41	172449	-1	1.38e-12
41	132104	F	41	322673	-1	1.38e-12
41	199699	P	41	370156	-1	1.38e-12
41	343134	P	41	395664	-1	1.38e-12
41	343134	F	41	438118	-1	1.38e-12
44	100103	P	44	162323	-2	1.49e-12
37	68426	P	37	340277	0	2.87e-12
37	218811	P	37	253743	0	2.87e-12
37	339393	F	37	340277	0	2.87e-12
37	366966	F	37	395744	0	2.87e-12
37	366966	P	37	438042	0	2.87e-12
37	369812	P	37	419741	0	2.87e-12
46	70094	F	46	158075	-3	4.49e-12
46	158075	P	46	240104	-3	4.49e-12
40	58352	P	40	132104	-1	5.38e-12
40	132104	F	40	219398	-1	5.38e-12
40	132104	P	40	253213	-1	5.38e-12
40	229492	P	40	343424	-1	5.38e-12
40	239955	P	40	381430	-1	5.38e-12
36	0	F	36	28	0	1.15e-11
36	18745	F	36	20369	0	1.15e-11
36	90003	F	36	307475	0	1.15e-11
36	307475	P	36	341657	0	1.15e-11
45	91923	F	45	307589	-3	1.68e-11
45	306742	F	45	307609	-3	1.68e-11
39	109786	F	39	178049	-1	2.1e-11
35	178053	P	35	346425	0	4.59e-11
44	163270	P	44	306069	-3	6.26e-11
44	223341	F	44	345851	-3	6.26e-11
38	289539	F	38	347498	-1	8.18e-11
41	6476	F	41	71626	-2	8.27e-11
41	91943	F	41	306742	-2	8.27e-11
41	132104	F	41	201950	-2	8.27e-11
41	226839	F	41	322848	-2	8.27e-11
34	109792	P	34	346424	0	1.84e-10
34	127683	P	34	144933	0	1.84e-10
34	158339	P	34	182496	0	1.84e-10
34	232087	F	34	407633	0	1.84e-10
34	311945	P	34	425352	0	1.84e-10
34	438801	F	34	438913	0	1.84e-10
43	33458	F	43	71645	-3	2.33e-10
43	36418	F	43	163771	-3	2.33e-10
43	43575	F	43	69609	-3	2.33e-10
43	223071	F	43	342906	-3	2.33e-10
40	67457	F	40	172473	-2	3.15e-10
40	67457	P	40	322650	-2	3.15e-10
40	89714	P	40	116472	-2	3.15e-10
40	103916	F	40	282567	-2	3.15e-10
40	116472	P	40	306028	-2	3.15e-10
40	218439	F	40	364595	-2	3.15e-10
37	40512	P	37	92721	-1	3.18e-10
37	40512	P	37	104838	-1	3.18e-10
33	11	F	33	438685	0	7.34e-10
33	17363	F	33	435796	0	7.34e-10
33	58659	F	33	58716	0	7.34e-10
33	103061	P	33	144373	0	7.34e-10
33	172482	P	33	201925	0	7.34e-10
33	438685	F	33	438818	0	7.34e-10
33	438685	F	33	438846	0	7.34e-10
33	438685	F	33	438874	0	7.34e-10
33	438685	F	33	438902	0	7.34e-10
42	130414	F	42	132001	-3	8.68e-10
42	136167	P	42	245665	-3	8.68e-10
39	11475	P	39	101813	-2	1.2e-09
39	89867	F	39	307398	-2	1.2e-09
39	307398	P	39	341790	-2	1.2e-09
36	38498	F	36	298792	-1	1.24e-09
36	204294	F	36	204338	-1	1.24e-09
32	27527	F	32	145506	0	2.94e-09
32	129986	P	32	315897	0	2.94e-09
32	149755	F	32	153312	0	2.94e-09
32	167798	F	32	209903	0	2.94e-09
32	201959	F	32	227484	0	2.94e-09
41	50383	P	41	425630	-3	3.23e-09
41	76296	F	41	260524	-3	3.23e-09
41	103782	F	41	282412	-3	3.23e-09
41	153927	F	41	187605	-3	3.23e-09
41	175848	P	41	178052	-3	3.23e-09
41	197159	P	41	282412	-3	3.23e-09
38	11561	F	38	200439	-2	4.54e-09
38	161169	P	38	330126	-2	4.54e-09
38	284037	F	38	378580	-2	4.54e-09
35	25479	P	35	68215	-1	4.82e-09
35	25479	P	35	130156	-1	4.82e-09
35	91479	P	35	340314	-1	4.82e-09
35	102894	F	35	338485	-1	4.82e-09
35	127570	F	35	408348	-1	4.82e-09
35	307294	P	35	340314	-1	4.82e-09
31	5842	F	31	5884	0	1.18e-08
31	109149	F	31	302070	0	1.18e-08
31	115853	F	31	345694	0	1.18e-08
31	154731	F	31	158560	0	1.18e-08
31	201959	P	31	253213	0	1.18e-08
31	329162	F	31	395958	0	1.18e-08
40	67457	P	40	201927	-3	1.2e-08
40	89266	P	40	154756	-3	1.2e-08
40	91326	P	40	255991	-3	1.2e-08
40	158181	P	40	240145	-3	1.2e-08
40	245039	F	40	245078	-3	1.2e-08
37	58375	F	37	67457	-2	1.72e-08
37	91895	F	37	307561	-2	1.72e-08
37	101484	F	37	367351	-2	1.72e-08
37	175851	F	37	346423	-2	1.72e-08
37	226826	F	37	322835	-2	1.72e-08
34	365655	P	34	407804	-1	1.87e-08
34	365655	F	34	409710	-1	1.87e-08
39	70181	F	39	158232	-3	4.42e-08
30	239434	F	30	430512	0	4.7e-08
36	70193	F	36	158244	-2	6.51e-08
36	204242	F	36	204294	-2	6.51e-08
36	365654	P	36	418326	-2	6.51e-08
36	407804	P	36	409708	-2	6.51e-08
36	412799	P	36	412799	-2	6.51e-08
33	89474	P	33	220093	-1	7.27e-08
33	254384	F	33	330620	-1	7.27e-08
38	37221	P	38	154101	-3	1.63e-07
38	91318	P	38	256001	-3	1.63e-07
38	369185	P	38	409172	-3	1.63e-07
35	38871	P	35	158435	-2	2.46e-07
35	70105	F	35	158086	-2	2.46e-07
35	91949	F	35	307615	-2	2.46e-07
35	158086	P	35	240104	-2	2.46e-07
35	171705	P	35	227580	-2	2.46e-07
35	269647	F	35	419546	-2	2.46e-07
35	307366	P	35	345851	-2	2.46e-07
32	33423	P	32	400656	-1	2.82e-07
32	38547	F	32	175448	-1	2.82e-07
32	45917	P	32	255375	-1	2.82e-07
32	46428	P	32	86496	-1	2.82e-07
32	104526	P	32	377993	-1	2.82e-07
32	109794	P	32	175852	-1	2.82e-07
32	132113	F	32	201959	-1	2.82e-07
32	155153	F	32	188192	-1	2.82e-07
32	172396	P	32	192477	-1	2.82e-07
32	172396	P	32	219461	-1	2.82e-07
32	336649	F	32	377993	-1	2.82e-07
37	183324	P	37	246174	-3	6.02e-07
37	370532	P	37	417561	-3	6.02e-07
34	67457	P	34	219381	-2	9.27e-07
34	67457	P	34	227458	-2	9.27e-07
34	67457	F	34	253236	-2	9.27e-07
34	179107	P	34	372519	-2	9.27e-07
34	263224	P	34	263224	-2	9.27e-07
34	381113	P	34	426180	-2	9.27e-07
31	5863	F	31	5884	-1	1.09e-06
31	49993	P	31	434475	-1	1.09e-06
31	58646	F	31	58775	-1	1.09e-06
31	73498	P	31	209763	-1	1.09e-06
31	92410	P	31	377993	-1	1.09e-06
31	264302	F	31	273586	-1	1.09e-06
31	358490	F	31	436265	-1	1.09e-06
36	76238	F	36	260482	-3	2.21e-06
36	89726	P	36	116464	-3	2.21e-06
36	187328	F	36	423813	-3	2.21e-06
36	366792	F	36	370838	-3	2.21e-06
33	19212	F	33	27215	-2	3.49e-06
33	33424	P	33	73400	-2	3.49e-06
33	70051	F	33	70122	-2	3.49e-06
33	70051	P	33	240089	-2	3.49e-06
33	89512	P	33	219675	-2	3.49e-06
33	90195	F	33	307562	-2	3.49e-06
33	144097	F	33	144133	-2	3.49e-06
33	158252	F	33	399620	-2	3.49e-06
33	193318	F	33	358487	-2	3.49e-06
33	307562	P	33	341468	-2	3.49e-06
33	337417	P	33	352414	-2	3.49e-06
30	40129	P	30	48053	-1	4.23e-06
30	63342	P	30	121378	-1	4.23e-06
30	70140	P	30	240145	-1	4.23e-06
30	73578	F	30	422087	-1	4.23e-06
30	77708	F	30	78486	-1	4.23e-06
30	158191	P	30	240145	-1	4.23e-06
30	239785	P	30	428412	-1	4.23e-06
30	289348	P	30	322016	-1	4.23e-06
30	344319	F	30	344339	-1	4.23e-06
35	37469	P	35	153831	-3	8.11e-06
35	43558	F	35	69592	-3	8.11e-06
35	89451	P	35	220117	-3	8.11e-06
35	172346	P	35	192532	-3	8.11e-06
35	172346	P	35	219516	-3	8.11e-06
35	174707	F	35	193331	-3	8.11e-06
35	181666	F	35	423167	-3	8.11e-06
35	187320	F	35	423805	-3	8.11e-06
35	198386	P	35	365654	-3	8.11e-06
35	224988	F	35	282945	-3	8.11e-06
32	69821	P	32	163149	-2	1.31e-05
32	127610	F	32	170896	-2	1.31e-05
32	144098	F	32	144155	-2	1.31e-05
32	144116	F	32	144155	-2	1.31e-05
32	161854	P	32	338455	-2	1.31e-05
32	168675	F	32	320330	-2	1.31e-05
32	219157	P	32	307626	-2	1.31e-05
32	253462	F	32	307626	-2	1.31e-05
34	0	F	34	419576	-3	2.97e-05
34	28	F	34	419576	-3	2.97e-05
34	46592	P	34	351933	-3	2.97e-05
34	90188	F	34	330267	-3	2.97e-05
34	136184	P	34	245656	-3	2.97e-05
34	174928	F	34	396512	-3	2.97e-05
34	184178	P	34	401949	-3	2.97e-05
34	219155	P	34	306759	-3	2.97e-05
34	253462	F	34	306759	-3	2.97e-05
34	330267	P	34	341474	-3	2.97e-05
34	365655	F	34	419109	-3	2.97e-05
34	407804	F	34	418327	-3	2.97e-05
34	409710	P	34	418327	-3	2.97e-05
34	419576	F	34	438807	-3	2.97e-05
34	419576	F	34	438835	-3	2.97e-05
34	419576	F	34	438863	-3	2.97e-05
34	419576	F	34	438891	-3	2.97e-05
31	14683	P	31	268027	-2	4.92e-05
31	40384	P	31	358500	-2	4.92e-05
31	58310	F	31	253167	-2	4.92e-05
31	62276	F	31	407376	-2	4.92e-05
31	64786	F	31	319384	-2	4.92e-05
31	67466	P	31	201927	-2	4.92e-05
31	167748	F	31	209860	-2	4.92e-05
31	262831	P	31	364876	-2	4.92e-05
31	423423	F	31	425037	-2	4.92e-05
33	45877	F	33	53303	-3	0.000108
33	245263	F	33	278504	-3	0.000108
33	307555	F	33	330267	-3	0.000108
30	6663	F	30	438780	-2	0.000184
30	11485	P	30	101812	-2	0.000184
30	28114	F	30	207204	-2	0.000184
30	49399	P	30	346881	-2	0.000184
30	58364	P	30	132102	-2	0.000184
30	58384	P	30	201928	-2	0.000184
30	70201	F	30	399620	-2	0.000184
30	76308	F	30	260536	-2	0.000184
30	79800	F	30	242066	-2	0.000184
30	102071	F	30	277297	-2	0.000184
30	103613	F	30	368013	-2	0.000184
30	103823	P	30	197124	-2	0.000184
30	143645	P	30	256039	-2	0.000184
30	144629	P	30	354887	-2	0.000184
30	162567	F	30	367929	-2	0.000184
30	177371	P	30	346431	-2	0.000184
30	193639	F	30	266986	-2	0.000184
30	194876	P	30	194876	-2	0.000184
30	229582	F	30	413263	-2	0.000184
30	235366	F	30	235393	-2	0.000184
30	239408	F	30	430437	-2	0.000184
30	239967	P	30	381428	-2	0.000184
30	247592	F	30	370656	-2	0.000184
30	269651	F	30	407587	-2	0.000184
30	394099	F	30	394123	-2	0.000184
30	407587	F	30	419550	-2	0.000184
30	421413	F	30	435347	-2	0.000184
32	116444	F	32	163287	-3	0.000393
32	125266	P	32	143901	-3	0.000393
32	153819	F	32	187492	-3	0.000393
32	161055	F	32	305549	-3	0.000393
32	179115	P	32	372513	-3	0.000393
32	212627	F	32	212648	-3	0.000393
32	219954	F	32	311621	-3	0.000393
32	267395	F	32	304597	-3	0.000393
32	269646	F	32	365543	-3	0.000393
31	1262	F	31	1361	-3	0.00143
31	10631	F	31	191987	-3	0.00143
31	16354	F	31	18060	-3	0.00143
31	16485	P	31	364556	-3	0.00143
31	16941	F	31	185002	-3	0.00143
31	18162	P	31	266986	-3	0.00143
31	36617	P	31	332335	-3	0.00143
31	37230	P	31	154099	-3	0.00143
31	40394	P	31	436265	-3	0.00143
31	41305	F	31	364869	-3	0.00143
31	45858	P	31	255463	-3	0.00143
31	73405	F	31	400659	-3	0.00143
31	89936	C	31	89937	-3	0.00143
31	89936	R	31	341728	-3	0.00143
31	89937	R	31	341729	-3	0.00143
31	89953	P	31	223243	-3	0.00143
31	91892	F	31	330270	-3	0.00143
31	93222	P	31	224992	-3	0.00143
31	103904	F	31	268014	-3	0.00143
31	116019	F	31	338927	-3	0.00143
31	120686	P	31	122451	-3	0.00143
31	127589	F	31	408367	-3	0.00143
31	132035	P	31	219355	-3	0.00143
31	132035	P	31	227432	-3	0.00143
31	132035	F	31	253265	-3	0.00143
31	163287	P	31	306065	-3	0.00143
31	163713	F	31	165606	-3	0.00143
31	174700	F	31	436268	-3	0.00143
31	175860	P	31	177369	-3	0.00143
31	193348	F	31	365544	-3	0.00143
31	223243	F	31	341712	-3	0.00143
31	225763	F	31	421413	-3	0.00143
31	232327	F	31	270789	-3	0.00143
31	244656	P	31	256078	-3	0.00143
31	337449	P	31	352374	-3	0.00143
31	341728	C	31	341729	-3	0.00143
31	365544	F	31	419546	-3	0.00143
30	6438	P	30	73418	-3	0.00515
30	6486	F	30	104985	-3	0.00515
30	13229	F	30	436265	-3	0.00515
30	17034	F	30	185095	-3	0.00515
30	36222	P	30	260750	-3	0.00515
30	36282	P	30	260689	-3	0.00515
30	42923	P	30	175531	-3	0.00515
30	46922	P	30	181102	-3	0.00515
30	46939	F	30	96722	-3	0.00515
30	49963	P	30	226560	-3	0.00515
30	70189	P	30	240167	-3	0.00515
30	71636	F	30	104985	-3	0.00515
30	89477	F	30	435749	-3	0.00515
30	89514	F	30	305986	-3	0.00515
30	89917	C	30	223266	-3	0.00515
30	89917	C	30	341751	-3	0.00515
30	89936	F	30	341734	-3	0.00515
30	103836	F	30	197046	-3	0.00515
30	127636	P	30	145003	-3	0.00515
30	154130	F	30	356198	-3	0.00515
30	158351	P	30	182458	-3	0.00515
30	162858	P	30	397133	-3	0.00515
30	173233	P	30	212991	-3	0.00515
30	177372	F	30	178053	-3	0.00515
30	192527	P	30	366913	-3	0.00515
30	193321	F	30	436265	-3	0.00515
30	193357	F	30	365553	-3	0.00515
30	196169	F	30	198395	-3	0.00515
30	219511	P	30	366913	-3	0.00515
30	219676	P	30	305986	-3	0.00515
30	222147	P	30	266356	-3	0.00515
30	223090	F	30	342925	-3	0.00515
30	223126	F	30	342995	-3	0.00515
30	223266	R	30	341749	-3	0.00515
30	224998	F	30	282955	-3	0.00515
30	225761	F	30	435345	-3	0.00515
30	247592	F	30	266992	-3	0.00515
30	256010	F	30	340349	-3	0.00515
30	258024	F	30	425516	-3	0.00515
30	266356	F	30	371454	-3	0.00515
30	266988	F	30	370652	-3	0.00515
30	278720	F	30	360768	-3	0.00515
30	306875	F	30	307742	-3	0.00515
30	309881	P	30	438280	-3	0.00515
30	365546	F	30	407585	-3	0.00515
30	407809	P	30	419108	-3	0.00515
30	409710	F	30	419109	-3	0.00515

## Sheet: Sheet05
Table S5. The homologous DNA fragment between the chloroplast genome and mitochondrial genome of Rubus idaeus.
Number	Identity %	Alignment Length	Mismatches	Gap Openings	Alignment start (chloroplast genome)	Alignment end (chloroplast genome)	Alignment start (mitochondrial genome)	Alignment end (mitochondrial genome)	E-value	Bit Score	MTPT annotation
MTPT1	99.874	9500	3	2	145716	155215	217820	208330	0	17468	Partial atpI + Partial rps2
MTPT2	99.874	9500	3	2	85511	95010	208330	217820	0	17468	Partial rpl2，Complete rpl23, Complete trnI-CAU, Complete ycf2
MTPT3	99.84	6235	4	1	15734	21962	298447	304681	0	11454	Complete rpoC2+ Partical rps2+ Partical rpoc1
MTPT4	97.808	4380	16	17	35037	39376	135799	140138	0	7483	Complete trnS-UGA, Complete trnG-GCC
MTPT5	99.851	2007	3	0	141304	143310	88590	86584	0	3690	Complete rps7+ Partical ndhB
MTPT6	99.851	2007	3	0	97416	99422	86584	88590	0	3690	Complete rps7+ Partical ndhB
MTPT7	99.097	1883	8	4	55627	57501	107499	105618	0	3374	Complete rbcL
MTPT8	99.919	1237	1	0	33527	34763	134577	135813	0	2279	Partical psbD + Partical psbC
MTPT9	96.457	988	8	3	39646	40633	262048	261088	0	1605	Partical psaB + Partical psaA
MTPT10	98.852	697	4	4	22349	23043	151529	150835	0	1240	Partical rpoC1
MTPT11	93.45	626	34	1	60257	60882	52265	52883	0	922	Partical ycf4
MTPT12	97.379	496	0	2	144682	145177	82598	82116	0	832	Partical ndhB
MTPT13	97.379	496	0	2	95549	96044	82116	82598	0	832	Partical ndhB
MTPT14	95.833	432	5	1	57448	57879	105617	105199	0	686	IGS (rbcL- accD)
MTPT15	100	316	0	0	109549	109864	286785	286470	6.82e-166	584	Complete trnN-GUU+ Partical ycf1
MTPT16	100	316	0	0	130862	131177	286470	286785	6.82e-166	584	Partical ycf1
MTPT17	98.917	277	2	1	12931	13207	238568	238293	1.18e-138	494	IGS (atpF- atpH)	A
MTPT18	90.05	402	5	9	10332	10720	77224	76845	5.5e-137	488	Partical atpA
MTPT19	95.714	210	7	1	55542	55749	12662	12453	2.11e-91	337	IGS (atpB- rbcL)
MTPT20	73.22	885	178	45	101631	102483	437908	437051	2.81e-70	267	Partical 16s rRNA
MTPT21	73.22	885	178	45	138243	139095	437051	437908	2.81e-70	267	Partical 16s rRNA
MTPT22	84.681	235	26	4	66959	67192	173970	173745	4.76e-58	226	Complete trnP-UGG
MTPT23	78.592	355	52	19	66532	66878	174350	174012	3.71e-54	213	Complete trnN-GUU	petG+trnW-CCA
MTPT24	97.479	119	3	0	59505	59623	107468	107586	2.23e-51	204	IGS (accD- psaI)
MTPT25	98.889	90	1	0	110779	110868	235044	234955	1.36e-38	161	Partical ycf1
MTPT26	98.889	90	1	0	129858	129947	234955	235044	1.36e-38	161	Partical ycf1
MTPT27	98.765	81	1	0	2	82	16034	16114	1.37e-33	145	Complete trnH-GUG
MTPT28	88.793	116	11	2	65012	65125	174875	174760	1.77e-32	141	Partical psbE
MTPT29	98.701	77	1	0	30748	30824	408064	408140	2.3e-31	137	Complete trnD-GUC
MTPT30	95.349	86	2	2	131132	131216	267654	267570	8.26e-31	135	Complete trnN-GUU
MTPT31	95.349	86	2	2	109510	109594	267570	267654	8.26e-31	135	Complete trnN-GUU
MTPT32	100	67	0	0	147994	148060	145112	145046	1.79e-27	124	Partical ycf2
MTPT33	100	67	0	0	92666	92732	145046	145112	1.79e-27	124	Partical ycf2
MTPT34	100	67	0	0	41486	41552	397411	397345	1.79e-27	124	Partical psaA
MTPT35	95.946	74	1	1	52508	52581	120234	120163	8.32e-26	119	Partical trnV-UAC
MTPT36	93.671	79	5	0	52985	53063	196387	196309	8.32e-26	119	Partical trnM-CAU
MTPT37	89.216	102	1	7	53465	53565	204404	204496	8.32e-26	119	Partical atpE
MTPT38	86.207	116	2	6	86913	87028	73555	73454	3.87e-24	113	IGS (rpl23_ trnI-CAI)
MTPT39	86.207	116	2	6	153698	153813	73454	73555	3.87e-24	113	Partical trnI-CAU
MTPT40	96.774	62	1	1	75200	75261	239894	239954	8.38e-21	102	Partical psbH
MTPT41	84.259	108	0	2	52376	52483	120328	120238	6.52e-17	89.8	Partical trnV-UAC
MTPT42	100	44	0	0	57861	57904	105164	105207	1.09e-14	82.4	IGS (rbcL - accD)
MTPT43	88.158	76	0	1	19352	19427	109150	109216	1.09e-14	82.4	Partical rpoC2
MTPT44	84.146	82	6	4	153610	153684	167830	167749	6.57e-12	73.1	Complete trnM-CAU
MTPT45	84.146	82	6	4	87042	87116	167749	167830	6.57e-12	73.1	Complete trnM-CAU
MTPT46	100	31	0	0	75318	75348	239968	239998	1.84e-07	58.4	Partical psbH
MTPT47	100	31	0	0	11066	11096	246409	246439	1.84e-07	58.4	Partical atpA
MTPT48	100	30	0	0	75316	75345	381460	381431	6.61e-07	56.5	partical psbB
MTPT49	100	28	0	0	104771	104798	238594	238567	8.55e-06	52.8	Partical trnA-UGC
MTPT50	100	28	0	0	135928	135955	238567	238594	8.55e-06	52.8	Partical trnA-UGC	23sRNA部分？
MTPT51	100	28	0	0	130806	130833	286479	286452	8.55e-06	52.8	Partical ycf1
MTPT52	100	28	0	0	109893	109920	286452	286479	8.55e-06	52.8	Partical ycf1

## Sheet: Sheet06
Table S6. The homologous DNA fragment between the nuclear genome and mitochondrial genome of Rubus idaeus.
Number	Identity %	Alignment Length	Mismatches	Gap Openings	Chromosome position (nuclear genome)	Alignment start (nuclear genome)	Alignment end (nuclear genome)	Alignment start (mitochondrial genome)	Alignment end (mitochondrial genome)	E-value	Bit Score	NUMT annotation
NUMT1	99.722	3593	5	1	Chr4	9178115	9181707	371751	375338	0	6575	IGS (rps12- trnS-CGA )
NUMT2	99.627	2144	8	0	Chr3	5750807	5752950	433635	431492	0	3916	IGS (RPS14-trnE-UUC)
NUMT3	99.865	1485	2	0	Chr7	24977611	24979095	210192	208708	0	2732	Complete trnM-CAU
NUMT4	99.927	1371	1	0	Chr7	1436898	1438268	125784	127154	0	2527	IGS (cox1-trnT-UGU)
NUMT5	80.858	1259	131	58	Chr6	2899238	2900436	394086	392878	0	889	IGS (rpl10-trnS-UGA)
NUMT6	83.644	911	80	32	Chr6	2896380	2897251	387603	388483	0	793	IGS (rpl10-trnS-UGA)
NUMT7	97.898	761	16	0	Chr4	9177026	9177786	370685	371445	0	1317	IGS (rps13-trnS-CGA)
NUMT8	98.92	741	2	1	Chr6	7962	8702	326089	326823	0	1319	IGS (atp6-trnR-UCU)
NUMT9	99.588	729	3	0	Chr3	35911059	35911787	365181	365909	0	1330	IGS (trnG-GCC-rps13)
NUMT10	99.431	703	4	0	Chr1	13005342	13006044	314122	313420	0	1277	IGS (ccmFn-rps12)
NUMT11	99.851	671	1	0	Chr7	30664161	30664831	147858	147188	0	1234	IGS (cob-sdh4)
NUMT12	88.042	669	62	10	Chr6	2894017	2894683	385675	386327	0	776	IGS (rpl10-trnS-UGA)
NUMT13	98.425	635	10	0	Chr2	38685166	38685800	8947	8313	0	1118	IGS (18rrn-mttB)
NUMT14	87.046	633	66	8	Chr6	2894697	2895328	386310	386927	0	701	IGS (rpl10-trnS-UGA)
NUMT15	85.624	633	45	26	Chr6	2897734	2898351	388524	389125	4.71e-175	623	IGS (rpl10-trnS-UGA)
NUMT16	92.823	627	37	2	Chr4	20602497	20603123	52883	52265	0	902	IGS (trnM-CAU-rps1)
NUMT17	99.681	626	1	1	Chr3	35911783	35912408	367995	368619	0	1144	IGS (rps13-trnS-CGA)
NUMT18	100	614	0	0	Chr7	32156696	32157309	63163	62550	0	1134	IGS (rps7-nad4L)
NUMT19	99.836	609	0	1	Chr3	35924362	35924970	370476	371083	0	1118	IGS (rps13-trnS-CGA)
NUMT20	87.288	590	58	5	Chr6	2895427	2896014	387000	387574	0	658	IGS (rpl10-trnS-UGA)
NUMT21	98.467	587	5	3	Chr4	14257621	14258203	68186	68772	0	1031	Partial atp4
NUMT22	97.782	586	6	4	Chr4	5255750	5256335	107483	106905	0	1003	IGS (matR-trnT-UGU)
NUMT23	99.12	568	5	0	Chr3	31961362	31961929	214383	214950	0	1022	IGS (cox2-trnS-GCU)
NUMT24	99.465	561	3	0	Chr5	18207249	18207809	77859	77299	0	1020	IGS (atp1-atp4)
NUMT25	97.798	545	7	4	Chr7	9136714	9137257	150988	151528	0	935	IGS (cob-sdh4)
NUMT26	99.814	539	1	0	Chr6	14565407	14565945	97226	96688	0	990	IGS (nad5-matR)
NUMT27	98.127	534	10	0	Chr1	26993647	26994180	210438	209905	0	931	partial trnM-CAU
NUMT28	95.265	528	5	2	Chr1	12725165	12725692	261931	261424	0	819	IGS (cox2-nad2)
NUMT29	99.053	528	5	0	Chr4	14488717	14489244	317645	317118	0	948	IGS (ccmFn-rps12)
NUMT30	99.809	523	1	0	Chr1	29450483	29451005	421454	421976	0	961	IGS (nad4-trnR-UUC)
NUMT31	98.641	515	7	0	Chr1	17071882	17072396	141178	140664	0	913	IGS (trnM-CAU-cob)
NUMT32	94.8	500	21	4	Chr2	10817313	10817809	393457	392960	0	774	IGS (rpl10-trnS-UGA)
NUMT33	97.8	500	10	1	Chr4	16579509	16580007	302412	302911	0	861	IGS (trnN-GUU-ccmFn)
NUMT34	99.599	499	2	0	Chr7	10240925	10241423	403957	404455	0	911
NUMT35	98.795	498	3	2	Chr3	9739150	9739645	216366	215870	0	883
NUMT36	99.19	494	3	1	Chr3	34629297	34629790	208383	208875	0	889
NUMT37	99.594	493	2	0	Chr7	27916714	27917206	9764	10256	0	900
NUMT38	97.76	491	4	1	Chr7	6807606	6808096	261088	261571	0	839
NUMT39	98.367	490	7	1	Chr3	31783630	31784118	193454	192965	0	859
NUMT40	79.755	489	51	21	Chr6	4975185	4975673	291921	291481	4.16e-81	311
NUMT41	99.383	486	3	0	Chr4	30972319	30972804	61414	60929	0	881
NUMT42	99.375	480	1	1	Chr2	36090133	36090610	183433	182954	0	869
NUMT43	89.144	479	24	14	Chr1	23930545	23931022	432515	432966	1.1e-159	571
NUMT44	99.372	478	3	0	Chr1	19819213	19819690	143604	144081	0	867
NUMT45	99.788	472	1	0	Chr6	30792951	30793422	87932	87461	0	867
NUMT46	89.316	468	29	12	Chr3	18790378	18790843	432509	432957	1.68e-158	568
NUMT47	99.115	452	1	1	Chr5	20283759	20284207	245603	246054	0	809
NUMT48	98.43	446	5	2	Chr6	1581799	1582242	216981	216536	0	784
NUMT49	99.548	442	2	0	Chr3	4429541	4429982	303154	303595	0	806
NUMT50	83.79	438	56	4	Chr3	24976169	24976591	433123	433560	1.8e-108	401
NUMT51	99.08	435	4	0	Chr2	1587002	1587436	250222	249788	0	782
NUMT52	88.018	434	23	21	Chr5	18226878	18227311	77369	76965	4.54e-134	486
NUMT53	99.536	431	2	0	Chr3	9179465	9179895	345821	346251	0	785
NUMT54	78.19	431	54	21	Chr6	2893450	2893853	385091	385508	1.99e-59	239
NUMT55	98.834	429	5	0	Chr3	27639212	27639640	57072	56644	0	765
NUMT56	89.953	428	27	10	Chr3	17982522	17982948	432540	432952	1.32e-149	538
NUMT57	99.531	426	2	0	Chr3	19699735	19700160	282855	283280	0	776
NUMT58	98.826	426	5	0	Chr5	34558145	34558570	15118	15543	0	760
NUMT59	82.979	423	25	23	Chr1	7533823	7534215	391736	391331	1.22e-89	339
NUMT60	98.329	419	7	0	Chr3	35926625	35927043	371097	371515	0	736
NUMT61	98.529	408	5	1	Chr2	31681276	31681683	225333	225739	0	719
NUMT62	98.039	408	4	2	Chr7	1433860	1434263	125444	125851	0	706
NUMT63	85.961	406	19	16	Chr5	188842	189228	392876	392490	6.09e-108	399
NUMT64	100	399	0	0	Chr4	14257772	14258170	339520	339122	0	737
NUMT65	96.742	399	9	3	Chr5	6517545	6517940	86926	87323	0	662
NUMT66	99.749	399	1	0	Chr6	4975697	4976095	70469	70867	0	732
NUMT67	99.492	394	2	0	Chr1	5635140	5635533	47595	47988	0	717
NUMT68	98.731	394	4	1	Chr1	28971191	28971583	407678	407285	0	699
NUMT69	99.488	391	2	0	Chr6	1688797	1689187	86828	87218	0	712
NUMT70	97.933	387	2	1	Chr5	20284304	20284690	49537	49157	0	665
NUMT71	91.169	385	23	6	Chr1	20564201	20564584	141169	140795	6.79e-142	512
NUMT72	84.675	385	55	4	Chr6	44086791	44087173	209467	209849	3.13e-102	381
NUMT73	99.73	370	1	0	Chr4	30971481	30971850	423535	423904	0	678
NUMT74	99.726	365	1	0	Chr6	7434254	7434618	188262	188626	0	669
NUMT75	100	364	0	0	Chr4	20395854	20396217	242522	242159	0	673
NUMT76	99.716	352	1	0	Chr5	31172732	31173083	280508	280157	0	645
NUMT77	99.712	347	1	0	Chr4	17964730	17965076	415922	415576	3.83e-179	636
NUMT78	90.936	342	24	3	Chr4	7045197	7045538	432843	432509	4.14e-124	453
NUMT79	96.774	341	11	0	Chr1	23476244	23476584	143718	144058	3.97e-159	569
NUMT80	76.176	340	43	17	Chr6	2903717	2904053	391232	390928	4.47e-31	145
NUMT81	98.521	338	4	1	Chr5	32889667	32890004	186660	186996	7.23e-167	595
NUMT82	100	336	0	0	Chr5	10790660	10790995	358488	358823	1.19e-174	621
NUMT83	100	330	0	0	Chr1	23806	24135	16894	17223	2.34e-171	610
NUMT84	98.784	329	0	1	Chr2	6851	7179	354221	354545	6.35e-163	582
NUMT85	91.975	324	25	1	Chr2	5368797	5369119	370758	371081	5.2e-124	453
NUMT86	98.083	313	6	0	Chr6	35041027	35041339	28504	28192	1.05e-151	545
NUMT87	100	311	0	0	Chr1	19602393	19602703	269302	269612	8.53e-161	575
NUMT88	99.329	298	2	0	Chr7	3135158	3135455	105496	105199	3.24e-150	540
NUMT89	100	290	0	0	Chr4	31179739	31180028	362136	362425	3.99e-149	536
NUMT90	98.582	282	4	0	Chr5	16216215	16216496	266827	267108	5.83e-138	499
NUMT91	100	276	0	0	Chr5	8852808	8853083	270899	270624	2.7e-141	510
NUMT92	98.551	276	4	0	Chr5	12786284	12786559	238293	238568	1.26e-134	488
NUMT93	100	265	0	0	Chr1	29450218	29450482	23390	23126	3.18e-135	490
NUMT94	90.909	264	22	2	Chr6	21887867	21888128	298312	298049	6.82e-94	353
NUMT95	88.931	262	25	4	Chr1	20564716	20564975	141054	140795	4.41e-84	320
NUMT96	90.805	261	17	3	Chr2	8706935	8707194	432763	432509	1.17e-90	342
NUMT97	97.701	261	5	1	Chr3	1112317	1112577	174261	174520	2.28e-122	448
NUMT98	87.739	261	6	17	Chr3	15871021	15871277	77208	76970	2.45e-72	281
NUMT99	100	257	0	0	Chr1	7514692	7514948	418092	418348	8.9e-131	475
NUMT100	100	256	0	0	Chr4	1325966	1326221	410683	410938	3.18e-130	473
NUMT101	80.315	254	9	27	Chr1	7503718	7503941	391692	391450	4.74e-34	154
NUMT102	95.238	252	10	1	Chr1	30301612	30301863	210089	210338	1.98e-107	398
NUMT103	99.18	244	2	0	Chr1	983980	984223	86279	86036	3.25e-120	440
NUMT104	91.77	243	7	4	Chr5	7398570	7398812	52437	52666	1.05e-85	326
NUMT105	83.75	240	11	12	Chr5	22683543	22683755	317633	317871	1.84e-48	202
NUMT106	85.417	240	18	6	Chr6	14376376	14376614	386116	386339	9.27e-58	233
NUMT107	84.12	233	10	5	Chr3	10719241	10719473	364286	364081	7.06e-48	200
NUMT108	100	232	0	0	Chr6	16014024	16014255	234474	234705	1.1e-116	429
NUMT109	95.928	221	4	3	Chr1	13138227	13138444	88952	88734	4.35e-94	353
NUMT110	87.783	221	7	4	Chr4	6928301	6928521	373823	373623	3.51e-60	241
NUMT111	91.743	218	16	2	Chr7	8878608	8878824	213742	213958	1.66e-78	302
NUMT112	84.332	217	24	3	Chr2	21780141	21780354	212215	212424	5.78e-49	204
NUMT113	89.252	214	14	6	Chr4	8481525	8481738	417157	416953	9.68e-66	259
NUMT114	91.121	214	14	2	Chr5	6152666	6152879	24313	24521	1.78e-73	285
NUMT115	100	212	0	0	Chr4	5197635	5197846	209857	210068	9.15e-106	392
NUMT116	93.839	211	11	1	Chr2	13663896	13664104	15896	16106	7.12e-83	316
NUMT117	83.81	210	16	6	Chr4	28956345	28956548	409664	409467	5.99e-43	183
NUMT118	78.641	206	23	14	Chr3	3999189	3999382	251357	251161	7.32e-23	117
NUMT119	86.139	202	25	2	Chr3	19552950	19553150	215871	215672	2.52e-52	215
NUMT120	100	202	0	0	Chr6	19445424	19445625	6000	6201	5.24e-100	374
NUMT121	84.422	199	12	11	Chr1	7533617	7533815	391960	391781	2.81e-41	178
NUMT122	93.434	198	13	0	Chr3	20286533	20286730	217493	217296	3.15e-76	294
NUMT123	90.155	193	19	0	Chr4	6587469	6587661	280253	280445	1.62e-63	252
NUMT124	87.831	189	11	5	Chr6	6886957	6887145	103530	103354	4.34e-51	211
NUMT125	92.391	184	12	1	Chr3	31264912	31265093	46101	45918	3.19e-66	261
NUMT126	87.432	183	11	9	Chr3	19764879	19765060	432781	432952	7.06e-48	200
NUMT127	93.989	183	11	0	Chr5	31197361	31197543	45870	45688	2.98e-71	278
NUMT128	91.257	183	12	2	Chr7	23778095	23778273	243267	243085	7.91e-62	246
NUMT129	93.407	182	6	3	Chr5	30150366	30150545	213418	213595	2.32e-67	265
NUMT130	100	181	0	0	Chr1	15124772	15124952	346610	346430	1.58e-88	335
NUMT131	100	179	0	0	Chr2	9231589	9231767	168931	169109	2.54e-87	331
NUMT132	79.888	179	16	2	Chr3	35004624	35004782	267810	267988	9.46e-22	113
NUMT133	98.315	178	3	0	Chr6	9900	10077	210263	210086	1.16e-81	313
NUMT134	90.395	177	11	3	Chr4	26670846	26671020	200174	200346	2.73e-56	228
NUMT135	80.791	177	31	3	Chr4	4193514	4193688	437908	437733	1.7e-28	135
NUMT136	88.136	177	13	1	Chr5	7716025	7716201	225853	226021	5.12e-49	204
NUMT137	99.432	176	1	0	Chr5	9247485	9247660	209181	209006	4.88e-84	320
NUMT138	99.429	175	0	1	Chr2	29466008	29466181	121632	121806	7.12e-83	316
NUMT139	89.714	175	9	4	Chr6	17016013	17016186	356022	356188	3.36e-52	215
NUMT140	100	174	0	0	Chr2	20276621	20276794	196814	196641	1.53e-84	322
NUMT141	98.276	174	3	0	Chr2	10547091	10547264	327462	327289	1.54e-79	305
NUMT142	87.931	174	10	3	Chr6	11554820	11554993	281121	280959	4.38e-46	195
NUMT143	83.237	173	19	8	Chr3	28566867	28567031	336171	336001	7.21e-33	150
NUMT144	88.304	171	19	1	Chr1	12546853	12547023	8577	8746	4.64e-49	204
NUMT145	98.83	171	1	1	Chr2	14169540	14169709	129317	129487	5.54e-79	303
NUMT146	100	169	0	0	Chr4	345585	345753	226904	227072	7.33e-82	313
NUMT147	87.574	169	14	3	Chr4	78411	78579	210741	210580	1.29e-44	189
NUMT148	95.238	168	7	1	Chr4	30548733	30548899	358250	358083	2.08e-67	265
NUMT149	99.401	167	1	0	Chr5	19517392	19517558	40084	40250	4.91e-79	303
NUMT150	98.78	164	2	0	Chr3	4208356	4208519	116696	116859	1.13e-75	292
NUMT151	100	163	0	0	Chr3	13687369	13687531	275334	275496	1.88e-78	302
NUMT152	90.741	162	11	3	Chr3	14449282	14449439	262933	262772	9.07e-52	213
NUMT153	90.123	162	15	1	Chr6	47687267	47687427	26231	26070	1.56e-50	209
NUMT154	89.441	161	14	3	Chr4	20972571	20972730	234267	234425	5.95e-48	200
NUMT155	85.093	161	4	5	Chr5	16189962	16190106	266875	267031	8.76e-32	147
NUMT156	96.25	160	0	1	Chr7	10240766	10240919	165297	165138	3.65e-65	257
NUMT157	100	159	0	0	Chr4	4965768	4965926	82116	82274	2.65e-76	294
NUMT158	93.082	159	11	0	Chr4	15938678	15938836	271068	271226	5.87e-58	233
NUMT159	94.34	159	7	1	Chr6	19673947	19674103	210312	210470	1.54e-60	243
NUMT160	91.824	159	10	1	Chr7	23359535	23359693	264801	264646	1.72e-53	219
NUMT161	86.709	158	10	3	Chr4	22593742	22593888	392864	392707	2.17e-37	165
NUMT162	95.541	157	3	4	Chr1	19389780	19389933	282377	282222	2.11e-62	248
NUMT163	93.631	157	8	2	Chr1	23138942	23139097	282377	282222	5.92e-58	233
NUMT164	94.872	156	7	1	Chr1	19405408	19405562	282377	282222	9.83e-61	243
NUMT165	89.744	156	11	1	Chr3	26414124	26414274	135223	135378	3.29e-46	195
NUMT166	90.323	155	9	4	Chr6	34611995	34612143	285913	285759	3.38e-47	198
NUMT167	94.805	154	7	1	Chr3	22237036	22237189	282603	282451	1.5e-59	239
NUMT168	92.208	154	12	0	Chr3	13725461	13725614	275343	275496	1.95e-53	219
NUMT169	91.558	154	13	0	Chr3	13716673	13716826	275343	275496	9.07e-52	213
NUMT170	96.753	154	1	3	Chr7	28916987	28917136	52359	52512	4.73e-64	254
NUMT171	92.81	153	8	2	Chr3	7361355	7361505	282452	282603	1.95e-53	219
NUMT172	92.81	153	6	2	Chr5	20251784	20251931	12428	12580	6.58e-53	217
NUMT173	84.314	153	6	1	Chr7	19429501	19429653	246114	246248	6.43e-28	134
NUMT174	86.842	152	18	1	Chr3	12362284	12362435	94410	94261	1.99e-38	169
NUMT175	87.5	152	18	1	Chr6	4948251	4948401	361288	361137	5.7e-40	174
NUMT176	100	152	0	0	Chr7	15291447	15291598	379553	379704	2.17e-72	281
NUMT177	97.351	151	0	1	Chr3	5420923	5421073	105911	106057	5.34e-64	254
NUMT178	100	151	0	0	Chr7	31936311	31936461	146354	146504	7.8e-72	279
NUMT179	100	150	0	0	Chr4	15681536	15681685	259054	258905	2.67e-71	278
NUMT180	99.333	150	1	0	Chr5	18837262	18837411	367259	367110	1.38e-69	272
NUMT181	100	150	0	0	Chr6	11924542	11924691	204590	204739	4.22e-71	278
NUMT182	84	150	6	3	Chr7	23375035	23375166	264801	264652	2.99e-26	128
NUMT183	99.329	149	1	0	Chr4	20603778	20603926	221831	221683	4.47e-69	270
NUMT184	88.591	149	8	3	Chr7	23359385	23359532	320101	320241	1.36e-39	172
NUMT185	89.865	148	11	1	Chr5	20421782	20421925	39549	39696	5.16e-44	187
NUMT186	87.162	148	15	3	Chr5	7395141	7395286	387403	387258	2.42e-37	165
NUMT187	91.216	148	13	0	Chr6	30511676	30511823	44645	44792	2.61e-48	202
NUMT188	95.918	147	5	1	Chr2	2377042	2377187	45248	45394	5.7e-59	237
NUMT189	97.959	147	0	2	Chr6	37245952	37246098	307916	308059	2.56e-63	252
NUMT190	92.466	146	8	2	Chr4	22417657	22417800	97354	97210	1.28e-49	206
NUMT191	98.63	146	2	0	Chr6	17098269	17098414	323208	323353	1.53e-65	259
NUMT192	95.89	146	6	0	Chr7	27707557	27707702	43107	43252	4.76e-59	237
NUMT193	91.724	145	4	2	Chr6	38734986	38735130	379811	379947	4.38e-46	195
NUMT194	100	144	0	0	Chr1	4986557	4986700	301183	301040	5.83e-68	267
NUMT195	84.722	144	11	3	Chr2	21032186	21032322	197379	197240	7.69e-28	134
NUMT196	91.667	144	12	0	Chr5	34072711	34072854	407213	407070	6.63e-48	200
NUMT197	94.444	144	8	0	Chr7	22119823	22119966	390259	390116	1.33e-54	222
NUMT198	85.315	143	14	4	Chr1	7671884	7672025	156564	156428	3.69e-30	141
NUMT199	99.301	143	0	1	Chr5	5848727	5848868	332726	332584	3.88e-65	257
NUMT200	100	142	0	0	Chr2	11937577	11937718	333381	333240	9.4e-67	263
NUMT201	92.958	142	5	4	Chr3	7361506	7361645	269964	269826	1.96e-48	202
NUMT202	99.296	142	1	0	Chr6	4727891	4728032	138249	138108	5.5e-65	257
NUMT203	98.582	141	1	1	Chr2	25938508	25938648	210753	210614	2.63e-62	248
NUMT204	89.362	141	12	1	Chr3	6365395	6365535	216884	216747	4.28e-40	174
NUMT205	87.05	139	3	2	Chr3	28191134	28191266	217924	218053	1.21e-30	143
NUMT206	84.783	138	20	1	Chr3	6481185	6481321	216747	216884	5.62e-29	137
NUMT207	94.203	138	8	0	Chr4	7920129	7920266	423052	422915	2.75e-51	211
NUMT208	100	138	0	0	Chr7	10398308	10398445	40087	40224	1.31e-64	255
NUMT209	85.401	137	13	3	Chr1	24147612	24147748	143567	143696	1.72e-28	135
NUMT210	100	137	0	0	Chr6	2475093	2475229	424936	424800	7.12e-64	254
NUMT211	96.324	136	4	1	Chr1	31610639	31610774	402507	402373	1.28e-54	222
NUMT212	98.529	136	1	1	Chr2	11468697	11468832	29969	29835	1.58e-59	239
NUMT213	96.324	136	2	3	Chr2	21308362	21308495	146948	146814	5.74e-54	220
NUMT214	98.507	134	2	0	Chr3	17743131	17743264	165207	165340	5.38e-59	237
NUMT215	97.761	134	3	0	Chr3	17819829	17819962	165207	165340	2.5e-57	231
NUMT216	92.537	134	6	3	Chr3	22236896	22237028	269826	269956	1.53e-44	189
NUMT217	97.761	134	0	1	Chr7	22363356	22363486	349465	349332	2.87e-56	228
NUMT218	93.985	133	6	2	Chr1	17539222	17539352	354871	354739	6e-48	200
NUMT219	89.474	133	1	3	Chr4	24351542	24351674	249415	249534	1.31e-34	156
NUMT220	87.218	133	16	1	Chr6	21893123	21893254	266988	266856	9.61e-33	150
NUMT221	98.485	132	1	1	Chr7	10958971	10959101	57378	57247	2.22e-57	231
NUMT222	100	131	0	0	Chr4	29588221	29588351	438304	438174	9.75e-61	243
NUMT223	83.206	131	13	4	Chr4	30349935	30350065	210264	210143	2.87e-21	111
NUMT224	98.462	130	2	0	Chr1	18623178	18623307	76998	76869	7.65e-57	230
NUMT225	94.615	130	0	4	Chr1	22207770	22207899	39871	39749	2.79e-46	195
NUMT226	95.385	130	6	0	Chr2	8610711	8610840	362953	362824	4.47e-50	207
NUMT227	96.923	130	4	0	Chr4	4953104	4953233	87198	87327	1.64e-53	219
NUMT228	94.615	130	5	1	Chr6	11779243	11779370	208884	209013	9.4e-48	200
NUMT229	82.308	130	17	3	Chr6	47687429	47687557	271277	271401	5.86e-20	108
NUMT230	90.698	129	12	0	Chr1	15242547	15242675	10524	10396	1.31e-39	172
NUMT231	98.45	129	0	2	Chr3	25043477	25043605	217104	217230	1.16e-55	226
NUMT232	93.798	129	5	3	Chr3	25043649	25043777	217236	217361	4.25e-45	191
NUMT233	87.597	129	13	2	Chr3	3852782	3852910	58692	58567	9.33e-32	147
NUMT234	92.188	128	10	0	Chr2	4347259	4347386	250759	250632	2.71e-42	182
NUMT235	96.875	128	3	1	Chr5	27708276	27708402	204851	204978	8.51e-52	213
NUMT236	96.875	128	3	1	Chr5	29147420	29147546	204851	204978	8.51e-52	213
NUMT237	85.039	127	17	2	Chr2	30667823	30667947	209257	209383	3.58e-26	128
NUMT238	98.425	127	2	0	Chr4	30971225	30971351	19759	19885	3.53e-55	224
NUMT239	96.85	127	3	1	Chr5	32539157	32539282	248455	248329	3.06e-51	211
NUMT240	92.063	126	8	1	Chr1	23476119	23476242	225448	225323	1.01e-40	176
NUMT241	88.095	126	9	1	Chr3	10154735	10154854	140406	140281	3.36e-31	145
NUMT242	87.302	126	3	2	Chr3	11083985	11084101	238414	238293	2.61e-27	132
NUMT243	89.683	126	11	2	Chr5	34359234	34359357	8244	8369	1.12e-35	159
NUMT244	98.4	125	2	0	Chr1	7514099	7514223	390559	390435	4.61e-54	220
NUMT245	87.097	124	14	1	Chr1	15670325	15670446	315161	315284	1.33e-29	139
NUMT246	89.516	124	6	6	Chr3	10092595	10092712	280805	280683	7.21e-33	150
NUMT247	94.355	124	7	0	Chr6	17016472	17016595	20820	20943	5.66e-45	191
NUMT248	100	123	0	0	Chr1	5634788	5634910	117860	117738	2.75e-56	228
NUMT249	92.683	123	5	1	Chr3	24290886	24291008	55306	55188	4.28e-40	174
NUMT250	100	123	0	0	Chr4	19006963	19007085	436309	436187	2.73e-56	228
NUMT251	100	123	0	0	Chr7	14213215	14213337	348026	347904	2.87e-56	228
NUMT252	98.361	122	2	0	Chr1	10268452	10268573	187576	187697	2.14e-52	215
NUMT253	99.18	122	1	0	Chr4	8742679	8742800	182797	182918	4.57e-54	220
NUMT254	97.541	122	3	0	Chr5	23706553	23706674	43112	43233	1.1e-50	209
NUMT255	89.344	122	10	3	Chr5	20251809	20251928	107379	107499	6.77e-33	150
NUMT256	92.562	121	9	0	Chr2	8575101	8575221	283092	283212	4.53e-40	174
NUMT257	89.256	121	9	4	Chr3	10047725	10047842	280805	280686	2.59e-32	148
NUMT258	93.388	121	8	0	Chr7	8701295	8701415	13965	14085	8.14e-42	180
NUMT259	93.333	120	8	0	Chr2	23773322	23773441	17516	17397	3.5e-41	178
NUMT260	97.5	120	3	0	Chr5	25718597	25718716	304177	304058	1.42e-49	206
NUMT261	92.5	120	3	3	Chr6	34543409	34543528	208577	208464	9.54e-38	167
NUMT262	91.597	119	10	0	Chr2	13626370	13626488	10311	10193	2.73e-37	165
NUMT263	99.153	118	0	1	Chr1	4689750	4689867	154279	154163	2.77e-51	211
NUMT264	98.305	118	2	0	Chr3	6423453	6423570	43116	43233	4.22e-50	207
NUMT265	97.458	118	1	1	Chr3	9351428	9351545	322468	322583	7.06e-48	200
NUMT266	98.305	118	2	0	Chr4	30971054	30971171	209830	209947	3.56e-50	207
NUMT267	90.678	118	11	0	Chr4	15687807	15687924	163277	163160	3.63e-35	158
NUMT268	89.831	118	12	0	Chr5	16523612	16523729	272503	272386	1.88e-33	152
NUMT269	85.593	118	16	1	Chr6	2769054	2769170	215337	215220	2.09e-24	122
NUMT270	97.458	118	2	1	Chr7	18464795	18464911	243548	243431	6.25e-48	200
NUMT271	96.581	117	4	0	Chr1	12263313	12263429	302933	302817	2.79e-46	195
NUMT272	91.453	117	10	0	Chr5	28920867	28920983	386238	386122	3.13e-36	161
NUMT273	95.726	117	4	1	Chr7	23778442	23778557	379966	379850	4.86e-44	187
NUMT274	93.103	116	8	0	Chr3	2947343	2947458	437447	437332	5.54e-39	171
NUMT275	86.207	116	2	6	Chr6	44087056	44087171	73555	73454	1.26e-21	113
NUMT276	93.103	116	3	1	Chr7	15291330	15291445	261837	261727	2.28e-37	165
NUMT277	86.207	116	2	6	Chr7	24977956	24978071	73454	73555	8.37e-22	113
NUMT278	97.368	114	3	0	Chr7	3858126	3858239	59808	59921	2.91e-46	195
NUMT279	99.115	113	1	0	Chr4	28622513	28622625	261660	261772	4.6e-49	204
NUMT280	96.396	111	4	0	Chr4	19662570	19662680	418427	418537	5.99e-43	183
NUMT281	96.396	111	3	1	Chr4	27478165	27478274	99311	99201	2.16e-42	182
NUMT282	80.909	110	10	7	Chr1	9837431	9837531	209589	209482	1.06e-10	76.8
NUMT283	96.364	110	4	0	Chr2	39716858	39716967	218371	218262	2.71e-42	182
NUMT284	95.455	110	5	0	Chr2	5300543	5300652	425751	425642	1.26e-40	176
NUMT285	93.636	110	7	0	Chr3	19764723	19764832	432509	432618	2.58e-37	165
NUMT286	88.182	110	11	2	Chr3	13864741	13864850	159143	159036	9.4e-27	130
NUMT287	94.545	110	2	1	Chr4	13579067	13579172	128668	128559	6.04e-38	167
NUMT288	85.455	110	8	1	Chr6	32964555	32964664	370272	370373	5.86e-20	108
NUMT289	93.578	109	5	1	Chr4	5255751	5255857	12561	12453	2.81e-36	161
NUMT290	94.495	109	6	0	Chr5	22939893	22940001	240965	240857	1.87e-38	169
NUMT291	92.661	109	8	0	Chr5	27455792	27455900	386238	386130	4.05e-35	158
NUMT292	100	109	0	0	Chr6	29668685	29668793	400472	400364	2.61e-48	202
NUMT293	96.33	109	4	0	Chr6	50251592	50251700	202750	202642	1.23e-41	180
NUMT294	100	108	0	0	Chr2	26251198	26251305	215604	215497	7.48e-48	200
NUMT295	95.37	108	4	1	Chr2	5234971	5235078	153214	153320	5.86e-39	171
NUMT296	86.916	107	11	2	Chr2	9282287	9282393	215141	215244	7.75e-23	117
NUMT297	97.196	107	3	0	Chr6	38667404	38667510	391419	391525	3.41e-42	182
NUMT298	90.566	106	10	0	Chr2	9392157	9392262	264012	263907	4.6e-30	141
NUMT299	98.113	106	2	0	Chr6	18052754	18052859	173577	173682	2.63e-43	185
NUMT300	98.095	105	1	1	Chr1	9646150	9646254	212062	211959	2.17e-42	182
NUMT301	89.524	105	7	2	Chr1	12263215	12263318	209601	209500	7.99e-27	130
NUMT302	97.115	104	3	0	Chr3	23849833	23849936	208735	208632	1.19e-40	176
NUMT303	100	104	0	0	Chr6	49432286	49432389	300243	300346	1.57e-45	193
NUMT304	98.058	103	2	0	Chr2	13663794	13663896	162891	162789	9.74e-42	180
NUMT305	95.146	103	5	0	Chr2	34231145	34231247	243139	243241	9.81e-37	163
NUMT306	94.175	103	6	0	Chr2	4347158	4347260	313132	313234	4.56e-35	158
NUMT307	89.32	103	8	3	Chr3	37944591	37944692	95496	95596	1.22e-25	126
NUMT308	88.35	103	12	0	Chr3	24715799	24715901	214803	214905	4.37e-25	124
NUMT309	99.029	103	0	1	Chr7	27123040	27123142	162083	162184	6.29e-43	183
NUMT310	100	102	0	0	Chr4	6612325	6612426	25619	25518	1.29e-44	189
NUMT311	89.216	102	9	2	Chr4	16609571	16609671	302750	302650	1.02e-25	126
NUMT312	99.02	102	1	0	Chr6	48936424	48936525	135813	135712	9.47e-43	183
NUMT313	91.176	102	9	0	Chr7	7199353	7199454	81980	82081	1.38e-29	139
NUMT314	86.275	102	9	2	Chr7	6395682	6395778	333240	333341	1.4e-19	106
NUMT315	88.119	101	5	4	Chr1	4077253	4077353	323620	323713	8.04e-22	113
NUMT316	96.04	101	1	3	Chr3	12479574	12479671	377636	377736	3.33e-36	161
NUMT317	99.01	101	1	0	Chr4	8588841	8588941	210031	209931	2.16e-42	182
NUMT318	94.059	101	5	1	Chr4	15758222	15758322	213551	213650	1.69e-33	152
NUMT319	96.04	101	3	1	Chr5	32421194	32421294	273819	273918	8.7e-37	163
NUMT320	98.02	101	2	0	Chr7	25829543	25829643	135051	135151	1.05e-40	176
NUMT321	99	100	1	0	Chr3	14311463	14311562	55628	55727	9.2e-42	180
NUMT322	96	100	4	0	Chr3	17772755	17772854	165207	165306	9.26e-37	163
NUMT323	94	100	6	0	Chr3	16408980	16409079	359339	359438	2.01e-33	152
NUMT324	89	100	3	1	Chr4	21982335	21982434	235193	235284	6.17e-23	117
NUMT325	99	100	1	0	Chr5	12679789	12679888	430941	430842	8.63e-42	180
NUMT326	94	100	3	2	Chr7	13212396	13212492	377198	377297	2.29e-32	148
NUMT327	92.929	99	7	0	Chr1	17539222	17539320	144691	144789	2.85e-31	145
NUMT328	98.99	99	1	0	Chr2	25106950	25107048	249012	249110	3.5e-41	178
NUMT329	97.98	99	2	0	Chr3	17260908	17261006	322682	322584	1.54e-39	172
NUMT330	96.97	99	3	0	Chr3	20455765	20455863	412044	412142	7.16e-38	167
NUMT331	97.98	99	1	1	Chr5	668119	668216	209360	209262	5.2e-39	171
NUMT332	89.899	99	10	0	Chr7	23253375	23253473	135799	135897	2.99e-26	128
NUMT333	96.939	98	3	0	Chr3	3570166	3570263	215888	215791	2.58e-37	165
NUMT334	91.837	98	8	0	Chr4	896292	896389	269884	269787	4.73e-29	137
NUMT335	89.796	98	9	1	Chr5	25424915	25425012	173392	173296	4.1e-25	124
NUMT336	96.907	97	3	0	Chr2	10973730	10973826	88204	88108	9.81e-37	163
NUMT337	93.814	97	6	0	Chr3	29024411	29024507	228045	227949	9.33e-32	147
NUMT338	88.66	97	11	0	Chr6	16331982	16332078	419247	419151	2.71e-23	119
NUMT339	92.784	97	3	1	Chr7	22585039	22585131	138730	138634	4.97e-29	137
NUMT340	87.5	96	9	1	Chr6	2262078	2262173	45682	45774	5.86e-20	108
NUMT341	97.895	95	2	0	Chr3	35924456	35924550	197056	197150	2.58e-37	165
NUMT342	98.947	95	1	0	Chr5	9840651	9840745	137369	137275	5.2e-39	171
NUMT343	97.895	95	2	0	Chr5	20284212	20284306	199537	199631	2.42e-37	165
NUMT344	90.526	95	9	0	Chr5	31578870	31578964	355360	355454	1.14e-25	126
NUMT345	98.947	95	1	0	Chr6	17098144	17098238	23093	23187	7.37e-39	171
NUMT346	95.789	95	4	0	Chr6	32086519	32086613	22097	22003	7.43e-34	154
NUMT347	90.526	95	6	1	Chr6	2289240	2289334	45683	45774	2.09e-24	122
NUMT348	98.947	95	1	0	Chr7	23171016	23171110	106107	106013	4.9e-39	171
NUMT349	86.17	94	8	2	Chr2	25108104	25108196	10393	10304	1.01e-16	97.1
NUMT350	98.936	94	1	0	Chr4	3076739	3076832	232272	232179	1.68e-38	169
NUMT351	84.946	93	14	0	Chr3	22492177	22492269	402226	402134	3.43e-16	95.3
NUMT352	97.849	93	2	0	Chr5	9830082	9830174	137367	137275	3.13e-36	161
NUMT353	95.699	93	4	0	Chr5	25841682	25841774	284695	284603	6.77e-33	150
NUMT354	95.699	93	4	0	Chr5	11820303	11820395	344869	344961	6.77e-33	150
NUMT355	94.624	93	5	0	Chr5	9526371	9526463	356460	356368	3.15e-31	145
NUMT356	98.925	93	1	0	Chr7	18464659	18464751	72636	72544	6.34e-38	167
NUMT357	92.391	92	3	1	Chr4	13579085	13579172	201630	201721	2.85e-26	128
NUMT358	89.13	92	9	1	Chr4	20145807	20145898	138350	138440	7.98e-22	113
NUMT359	93.407	91	5	1	Chr2	11253850	11253939	378347	378437	7.69e-28	134
NUMT360	97.802	91	1	1	Chr3	28991012	28991102	371633	371544	1.55e-34	156
NUMT361	96.703	91	2	1	Chr3	28991012	28991102	221999	222088	7.21e-33	150
NUMT362	93.407	91	6	0	Chr3	10062682	10062772	140400	140310	2.02e-28	135
NUMT363	89.011	91	9	1	Chr5	17077153	17077242	210791	210701	3.19e-21	111
NUMT364	94.505	91	4	1	Chr6	14569748	14569837	153233	153143	2.08e-29	139
NUMT365	91.209	91	4	1	Chr6	43941849	43941939	168202	168116	7.53e-24	121
NUMT366	94.444	90	3	2	Chr1	19819079	19819168	17178	17265	4.77e-29	137
NUMT367	94.444	90	3	2	Chr1	23476024	23476113	17178	17265	4.77e-29	137
NUMT368	92.222	90	6	1	Chr3	22235504	22235592	167968	168057	1.22e-25	126
NUMT369	98.889	90	1	0	Chr4	7597762	7597851	235044	234955	2.81e-36	161
NUMT370	97.778	90	0	1	Chr4	19312981	19313068	126519	126608	4.7e-34	154
NUMT371	96.667	90	3	0	Chr4	252638	252727	235044	234955	6.08e-33	150
NUMT372	98.889	90	1	0	Chr6	17097904	17097993	288507	288596	4.44e-36	161
NUMT373	98.889	90	1	0	Chr7	13339486	13339575	435633	435722	2.95e-36	161
NUMT374	97.778	90	2	0	Chr7	13339941	13340030	120528	120617	1.37e-34	156
NUMT375	88.889	90	2	2	Chr7	18315623	18315712	209209	209290	5.04e-19	104
NUMT376	95.455	88	4	0	Chr2	3581309	3581396	135726	135813	4.6e-30	141
NUMT377	90.909	88	3	2	Chr3	3001216	3001303	166265	166347	9.46e-22	113
NUMT378	97.727	88	1	1	Chr6	7699	7786	326017	326103	9.61e-33	150
NUMT379	91.954	87	4	1	Chr4	19139444	19139527	314440	314354	1.71e-23	119
NUMT380	88.506	87	6	1	Chr7	9353882	9353968	164004	164086	1.81e-18	102
NUMT381	88.372	86	10	0	Chr1	11463547	11463632	193969	193884	4.84e-19	104
NUMT382	100	86	0	0	Chr2	5564332	5564417	37045	37130	1.27e-35	159
NUMT383	95.349	86	4	0	Chr2	32146181	32146266	213685	213770	5.95e-29	137
NUMT384	98.837	86	1	0	Chr3	25296549	25296634	205805	205890	5.58e-34	154
NUMT385	89.535	86	7	2	Chr6	2901972	2902057	392122	392039	5.86e-20	108
NUMT386	95.349	86	2	1	Chr7	33536594	33536677	142624	142709	1.79e-28	135
NUMT387	89.412	85	8	1	Chr2	33789219	33789302	263364	263280	1.68e-19	106
NUMT388	96.471	85	3	0	Chr3	5129552	5129636	405803	405887	4.34e-30	141
NUMT389	96.471	85	3	0	Chr3	7118371	7118455	405803	405887	4.34e-30	141
NUMT390	96.471	85	2	1	Chr4	23028245	23028328	257967	258051	1.32e-29	139
NUMT391	87.059	85	5	1	Chr5	8038951	8039035	216193	216115	4.16e-15	91.6
NUMT392	90.476	84	6	2	Chr1	12240673	12240754	370404	370487	1.04e-20	110
NUMT393	98.81	84	1	0	Chr3	31784011	31784094	231573	231656	7.21e-33	150
NUMT394	97.619	84	2	0	Chr3	27183029	27183112	121094	121177	3.36e-31	145
NUMT395	94.048	84	5	0	Chr3	30688753	30688836	19385	19302	3.38e-26	128
NUMT396	89.286	84	3	2	Chr4	23064491	23064568	410842	410925	6.21e-18	100
NUMT397	90.476	84	3	1	Chr5	19658625	19658708	298281	298359	1.49e-19	106
NUMT398	100	84	0	0	Chr6	38895040	38895123	365008	365091	2.06e-34	156
NUMT399	98.795	83	1	0	Chr1	5635061	5635143	163094	163012	2.2e-32	148
NUMT400	93.976	83	4	1	Chr1	25244005	25244086	141122	141040	3.72e-25	124
NUMT401	95.181	83	4	0	Chr2	755872	755954	323623	323541	2.77e-27	132
NUMT402	91.566	83	7	0	Chr2	6033626	6033708	68469	68387	2.79e-22	115
NUMT403	91.566	83	7	0	Chr3	19956170	19956252	168576	168658	2.63e-22	115
NUMT404	97.59	83	0	2	Chr5	18837134	18837214	150615	150697	4.07e-30	141
NUMT405	92.771	83	5	1	Chr5	18993404	18993485	141122	141040	1.91e-23	119
NUMT406	91.566	83	7	0	Chr7	9376177	9376259	164004	164086	2.33e-22	115
NUMT407	95.122	82	4	0	Chr3	16520707	16520788	360385	360466	9.4e-27	130
NUMT408	93.902	82	1	1	Chr3	35723673	35723750	82428	82347	5.66e-24	121
NUMT409	92.683	82	6	0	Chr3	16619404	16619485	21343	21424	2.03e-23	119
NUMT410	91.463	82	6	1	Chr3	2654934	2655015	408157	408077	3.4e-21	111
NUMT411	89.024	82	9	0	Chr4	127488	127569	215444	215363	1.73e-18	102
NUMT412	98.78	82	1	0	Chr6	17576196	17576277	57664	57745	1.24e-31	147
NUMT413	97.531	81	2	0	Chr2	35963324	35963404	226226	226146	1.65e-29	139
NUMT414	96.296	81	3	0	Chr4	23064419	23064499	425143	425223	6.12e-28	134
NUMT415	88.75	80	4	3	Chr2	1346665	1346744	247586	247512	1.31e-15	93.5
NUMT416	96.25	80	3	0	Chr4	14964249	14964328	27252	27173	2.2e-27	132
NUMT417	93.671	79	5	0	Chr3	24842052	24842130	196387	196309	2.03e-23	119
NUMT418	93.671	79	5	0	Chr4	3117899	3117977	423415	423337	1.71e-23	119
NUMT419	94.937	79	3	1	Chr5	17711925	17712002	138614	138536	1.48e-24	122
NUMT420	93.671	79	2	1	Chr5	15589327	15589405	292964	292889	2.47e-22	115
NUMT421	93.671	79	2	1	Chr5	14357665	14357743	292964	292889	2.47e-22	115
NUMT422	94.872	78	3	1	Chr2	34632279	34632355	390732	390809	5.99e-24	121
NUMT423	100	78	0	0	Chr3	14824247	14824324	21755	21678	3.36e-31	145
NUMT424	93.59	78	4	1	Chr3	26621913	26621990	50389	50313	2.63e-22	115
NUMT425	98.718	78	1	0	Chr4	15687957	15688034	170151	170074	1.32e-29	139
NUMT426	87.179	78	10	0	Chr4	26356137	26356214	380240	380317	1.34e-14	89.8
NUMT427	94.805	77	4	0	Chr3	35717422	35717498	280148	280224	5.66e-24	121
NUMT428	98.701	77	1	0	Chr4	19662172	19662248	186615	186539	4.73e-29	137
NUMT429	98.701	77	0	1	Chr6	33023469	33023544	407313	407237	2.69e-28	135
NUMT430	89.61	77	8	0	Chr7	27110717	27110793	368312	368236	2.34e-17	99
NUMT431	100	76	0	0	Chr1	17856318	17856393	135409	135334	3.69e-30	141
NUMT432	93.421	76	5	0	Chr1	31329278	31329353	378604	378529	8.04e-22	113
NUMT433	97.368	76	2	0	Chr2	34435274	34435349	371584	371659	9.95e-27	130
NUMT434	98.684	76	1	0	Chr3	8023408	8023483	284923	284998	2.02e-28	135
NUMT435	98.684	76	1	0	Chr3	21542614	21542689	284998	284923	2.02e-28	135
NUMT436	98.684	76	1	0	Chr4	30972893	30972968	147254	147329	1.7e-28	135
NUMT437	94.737	76	4	0	Chr5	20402692	20402767	209438	209513	1.91e-23	119
NUMT438	90.789	76	3	3	Chr6	35453411	35453486	356785	356856	3.53e-17	99
NUMT439	90.789	76	3	3	Chr6	5226441	5226516	356856	356785	3.53e-17	99
NUMT440	97.333	75	2	0	Chr2	34435275	34435349	222047	221973	3.58e-26	128
NUMT441	93.333	75	5	0	Chr2	28333989	28334063	364263	364337	3.6e-21	111
NUMT442	97.333	75	2	0	Chr3	539542	539616	200860	200786	3.38e-26	128
NUMT443	94.667	75	4	0	Chr3	7361160	7361234	270548	270622	7.32e-23	117
NUMT444	93.333	75	5	0	Chr3	22237309	22237383	270622	270548	3.4e-21	111
NUMT445	100	75	0	0	Chr4	14257621	14257695	130127	130201	1.32e-29	139
NUMT446	94.667	75	3	1	Chr5	18993255	18993328	141122	141048	2.47e-22	115
NUMT447	98.649	74	0	1	Chr1	20733519	20733591	34744	34671	7.99e-27	130
NUMT448	95.946	74	3	0	Chr3	35926973	35927046	222187	222114	5.66e-24	121
NUMT449	93.243	74	5	0	Chr5	8100109	8100182	24417	24490	1.15e-20	110
NUMT450	97.26	73	2	0	Chr1	9529871	9529943	418500	418572	3.72e-25	124
NUMT451	97.26	73	2	0	Chr4	5878927	5878999	133313	133241	3.69e-25	124
NUMT452	94.521	73	3	1	Chr4	15688205	15688277	20648	20577	2.87e-21	111
NUMT453	100	73	0	0	Chr5	13662765	13662837	175516	175588	1.9e-28	135
NUMT454	100	73	0	0	Chr5	15030568	15030640	175516	175588	1.9e-28	135
NUMT455	95.89	73	3	0	Chr5	2536811	2536883	334599	334671	1.91e-23	119
NUMT456	100	73	0	0	Chr6	30484929	30485001	108972	109044	2.69e-28	135
NUMT457	98.63	73	1	0	Chr6	32964478	32964550	142520	142592	1.25e-26	130
NUMT458	86.301	73	8	2	Chr6	2901696	2901767	242739	242668	4.6e-11	78.7
NUMT459	93.151	73	5	0	Chr7	27951515	27951587	128420	128348	3.89e-20	108
NUMT460	97.222	72	1	1	Chr2	32932	33002	418699	418770	5.99e-24	121
NUMT461	95.833	72	2	1	Chr2	4983052	4983122	171549	171620	2.79e-22	115
NUMT462	97.222	72	2	0	Chr3	57091	57162	382262	382333	1.57e-24	122
NUMT463	97.222	72	2	0	Chr4	15688695	15688766	429947	430018	1.33e-24	122
NUMT464	97.222	72	2	0	Chr5	7937432	7937503	359233	359162	1.48e-24	122
NUMT465	97.222	72	2	0	Chr6	17097834	17097905	184312	184241	2.09e-24	122
NUMT466	95.833	72	2	1	Chr6	17170063	17170134	210227	210157	3.5e-22	115
NUMT467	100	72	0	0	Chr7	29586168	29586239	133321	133250	6.43e-28	134
NUMT468	90.278	72	4	3	Chr7	32897505	32897573	273029	273100	3.92e-15	91.6
NUMT469	100	71	0	0	Chr1	17856394	17856464	286715	286785	2.22e-27	132
NUMT470	92.958	71	1	1	Chr1	12921448	12921518	214026	213960	6.26e-18	100
NUMT471	95.775	71	3	0	Chr2	6033626	6033696	339388	339458	2.79e-22	115
NUMT472	92.958	71	4	1	Chr3	35697780	35697849	280167	280237	2.05e-18	102
NUMT473	94.366	71	1	1	Chr4	6704109	6704176	45435	45365	1.33e-19	106
NUMT474	91.549	71	4	2	Chr5	7646635	7646704	234961	234892	8.94e-17	97.1
NUMT475	95.775	71	2	1	Chr6	17576276	17576345	232844	232914	1.26e-21	113
NUMT476	90.141	71	6	1	Chr6	19885182	19885251	201316	201246	5.9e-15	91.6
NUMT477	95.775	71	3	0	Chr7	12296453	12296523	23676	23606	2.33e-22	115
NUMT478	87.324	71	8	1	Chr7	32698268	32698338	173136	173067	8.49e-12	80.5
NUMT479	92.857	70	5	0	Chr1	19525376	19525445	8509	8440	1.74e-18	102
NUMT480	88.571	70	7	1	Chr2	5762104	5762173	378234	378166	7.86e-13	84.2
NUMT481	100	70	0	0	Chr3	539662	539731	225225	225294	9.4e-27	130
NUMT482	98.571	70	0	1	Chr6	38792758	38792826	332743	332674	2.09e-24	122
NUMT483	90	70	6	1	Chr6	6755654	6755723	42496	42564	2.12e-14	89.8
NUMT484	97.143	70	2	0	Chr7	30528153	30528222	133319	133250	1.8e-23	119
NUMT485	100	69	0	0	Chr3	10570501	10570569	186518	186450	3.38e-26	128
NUMT486	95.652	69	3	0	Chr3	24938625	24938693	372941	372873	3.4e-21	111
NUMT487	88.406	69	7	1	Chr3	31207148	31207215	136119	136051	2.67e-12	82.4
NUMT488	97.101	69	2	0	Chr4	14962214	14962282	27313	27245	6.17e-23	117
NUMT489	89.855	69	2	3	Chr4	17615624	17615687	354838	354906	6.25e-13	84.2
NUMT490	94.203	69	4	0	Chr6	34400321	34400389	248465	248533	2.11e-19	106
NUMT491	94.203	69	4	0	Chr6	34402014	34402082	248465	248533	2.11e-19	106
NUMT492	89.855	69	1	1	Chr7	21395804	21395872	391488	391550	6.56e-13	84.2
NUMT493	92.647	68	5	0	Chr1	9044323	9044390	122958	122891	2.25e-17	99
NUMT494	100	68	0	0	Chr3	14824132	14824199	42047	41980	1.22e-25	126
NUMT495	98.529	68	1	0	Chr3	25200801	25200868	87236	87169	5.66e-24	121
NUMT496	97.059	68	2	0	Chr3	28394405	28394472	172477	172544	2.63e-22	115
NUMT497	95.588	68	3	0	Chr4	25957022	25957089	296192	296259	1.03e-20	110
NUMT498	91.176	68	1	1	Chr5	3773569	3773631	242729	242662	5.38e-14	87.9
NUMT499	98.529	68	1	0	Chr6	44475868	44475935	382755	382688	7.53e-24	121
NUMT500	95.588	68	3	0	Chr6	40913216	40913283	361227	361294	1.63e-20	110
NUMT501	95.522	67	1	2	Chr1	9738987	9739052	419154	419089	1.35e-19	106
NUMT502	94.03	67	4	0	Chr2	4036925	4036991	206114	206180	2.17e-18	102
NUMT503	97.015	67	2	0	Chr3	32911481	32911547	212820	212754	9.46e-22	113
NUMT504	97.015	67	2	0	Chr3	10226260	10226326	280805	280739	9.46e-22	113
NUMT505	95.522	67	3	0	Chr4	23456069	23456135	269284	269350	3.71e-20	108
NUMT506	92.537	67	4	1	Chr5	29065455	29065520	370039	369973	3.22e-16	95.3
NUMT507	100	67	0	0	Chr6	45693710	45693776	318949	319015	5.82e-25	124
NUMT508	100	66	0	0	Chr1	16007369	16007434	21177	21242	1.34e-24	122
NUMT509	100	66	0	0	Chr1	17943626	17943691	106152	106087	1.34e-24	122
NUMT510	89.394	66	6	1	Chr3	37770595	37770659	48286	48221	2.67e-12	82.4
NUMT511	100	66	0	0	Chr5	17250103	17250168	78252	78317	1.48e-24	122
NUMT512	96.97	66	1	1	Chr5	22614520	22614584	216361	216296	1.15e-20	110
NUMT513	100	66	0	0	Chr7	10791017	10791082	210715	210650	1.39e-24	122
NUMT514	87.879	66	7	1	Chr7	12307740	12307804	310973	310908	1.1e-10	76.8
NUMT515	100	65	0	0	Chr3	9351428	9351492	397036	396972	5.66e-24	121
NUMT516	95.385	65	3	0	Chr3	21833696	21833760	370269	370333	5.7e-19	104
NUMT517	95.385	65	3	0	Chr3	7732915	7732979	370333	370269	5.7e-19	104
NUMT518	89.231	65	5	2	Chr4	17965065	17965128	11594	11531	8.09e-12	80.5
NUMT519	95.385	65	3	0	Chr5	11784546	11784610	332502	332566	5.35e-19	104
NUMT520	100	65	0	0	Chr6	11681645	11681709	40790	40726	7.53e-24	121
NUMT521	95.385	65	2	1	Chr7	13340026	13340090	168698	168761	1.81e-18	102
NUMT522	98.438	64	1	0	Chr2	77433	77496	308466	308529	1e-21	113
NUMT523	90.625	64	6	0	Chr3	14006833	14006896	138906	138843	2.06e-13	86.1
NUMT524	98.438	64	1	0	Chr4	22851647	22851710	137881	137944	7.98e-22	113
NUMT525	96.875	64	2	0	Chr4	19662248	19662311	402446	402509	3.71e-20	108
NUMT526	93.75	64	3	1	Chr4	5243844	5243907	422824	422762	2.89e-16	95.3
NUMT527	100	64	0	0	Chr5	12505264	12505327	397484	397421	1.91e-23	119
NUMT528	98.438	64	1	0	Chr6	39395741	39395804	38857	38794	1.26e-21	113
NUMT529	93.75	64	4	0	Chr6	28446284	28446347	39014	38951	1.27e-16	97.1
NUMT530	93.75	64	2	1	Chr6	6992962	6993023	213539	213602	4.56e-16	95.3
NUMT531	98.413	63	1	0	Chr1	6763534	6763596	359323	359385	2.89e-21	111
NUMT532	95.238	63	3	0	Chr2	38955586	38955648	211327	211265	7.8e-18	100
NUMT533	85.714	63	3	5	Chr2	2115137	2115198	225990	225933	3.68e-06	62.1
NUMT534	98.413	63	1	0	Chr3	4401744	4401806	247311	247373	3.4e-21	111
NUMT535	98.413	63	1	0	Chr3	3401790	3401852	366429	366491	3.4e-21	111
NUMT536	88.889	63	7	0	Chr3	31203292	31203354	136113	136051	3.45e-11	78.7
NUMT537	98.413	63	0	1	Chr4	15681373	15681435	88886	88947	1.03e-20	110
NUMT538	100	63	0	0	Chr5	34578319	34578381	137078	137016	6.87e-23	117
NUMT539	95.238	63	3	0	Chr6	38766235	38766297	47099	47161	9.81e-18	100
NUMT540	95.238	63	3	0	Chr6	33313869	33313931	428683	428745	9.81e-18	100
NUMT541	96.825	63	2	0	Chr7	24872728	24872790	102987	102925	1.4e-19	106
NUMT542	93.548	62	3	1	Chr1	8633951	8634012	10240	10300	3.77e-15	91.6
NUMT543	96.774	62	2	0	Chr3	19699830	19699891	93253	93192	5.7e-19	104
NUMT544	95.161	62	3	0	Chr3	30336683	30336744	344289	344228	2.65e-17	99
NUMT545	98.387	62	1	0	Chr4	19662679	19662740	209354	209415	1.03e-20	110
NUMT546	98.387	62	1	0	Chr4	19662512	19662573	381294	381233	1.03e-20	110
NUMT547	96.774	62	2	0	Chr4	15688086	15688147	227387	227448	4.8e-19	104
NUMT548	96.774	62	1	1	Chr4	1609106	1609167	127594	127654	1.73e-18	102
NUMT549	95.161	62	3	0	Chr7	2392213	2392274	284470	284409	2.34e-17	99
NUMT550	90.164	61	3	1	Chr1	16722293	16722350	416550	416490	1.06e-10	76.8
NUMT551	86.885	61	5	3	Chr1	12162782	12162841	402799	402857	2.28e-07	65.8
NUMT552	98.361	61	1	0	Chr3	27183136	27183196	58616	58556	4.4e-20	108
NUMT553	96.721	61	2	0	Chr3	7643894	7643954	215001	214941	2.05e-18	102
NUMT554	90.164	61	5	1	Chr3	11566779	11566839	406875	406816	3.45e-11	78.7
NUMT555	96.721	61	2	0	Chr4	30970999	30971059	106524	106584	1.73e-18	102
NUMT556	93.443	61	4	0	Chr4	16412400	16412460	209541	209481	3.74e-15	91.6
NUMT557	95.082	61	3	0	Chr5	25824650	25824710	284741	284681	8.94e-17	97.1
NUMT558	93.443	61	4	0	Chr5	18207602	18207662	336768	336708	4.16e-15	91.6
NUMT559	98.361	61	1	0	Chr6	45744233	45744293	211463	211523	5.86e-20	108
NUMT560	98.361	61	1	0	Chr6	46765486	46765546	211463	211523	5.86e-20	108
NUMT561	96.721	61	1	1	Chr7	18464907	18464967	151516	151457	6.52e-18	100
NUMT562	91.803	61	5	0	Chr7	25722060	25722120	19303	19363	1.83e-13	86.1
NUMT563	98.333	60	1	0	Chr1	23284938	23284997	402231	402172	1.35e-19	106
NUMT564	88.333	60	6	1	Chr2	835906	835965	418175	418117	6.12e-09	71.3
NUMT565	96.667	60	2	0	Chr3	30562896	30562955	302649	302708	7.37e-18	100
NUMT566	96.667	60	1	1	Chr3	16620582	16620640	296207	296266	2.65e-17	99
NUMT567	98.333	60	1	0	Chr4	1609323	1609382	257245	257304	1.33e-19	106
NUMT568	96.667	60	2	0	Chr7	28526383	28526442	417232	417291	6.52e-18	100
NUMT569	100	59	0	0	Chr1	7566471	7566529	257367	257425	1.04e-20	110
NUMT570	100	59	0	0	Chr1	19552002	19552060	402231	402173	1.04e-20	110
NUMT571	100	59	0	0	Chr2	28387895	28387953	376265	376323	1.3e-20	110
NUMT572	89.831	59	4	2	Chr3	16565950	16566007	212523	212466	4.47e-10	75
NUMT573	98.305	59	1	0	Chr4	1107912	1107970	41029	40971	4.8e-19	104
NUMT574	98.305	59	1	0	Chr4	15688089	15688147	219313	219371	4.8e-19	104
NUMT575	98.305	59	1	0	Chr4	15688089	15688147	253339	253281	4.8e-19	104
NUMT576	91.525	59	4	1	Chr7	12307661	12307719	23676	23619	8.49e-12	80.5
NUMT577	96.552	58	2	0	Chr1	3076259	3076316	376201	376144	8.1e-17	97.1
NUMT578	94.828	58	2	1	Chr1	30298981	30299037	153522	153579	1.36e-14	89.8
NUMT579	94.828	58	0	1	Chr2	4029001	4029055	139151	139094	6.07e-14	87.9
NUMT580	96.552	58	2	0	Chr3	21926348	21926405	214941	214998	9.53e-17	97.1
NUMT581	96.552	58	1	1	Chr3	16620452	16620509	105482	105538	3.43e-16	95.3
NUMT582	91.379	58	1	2	Chr3	27634624	27634681	275274	275327	1.24e-10	76.8
NUMT583	100	58	0	0	Chr5	25187390	25187447	68463	68520	4.13e-20	108
NUMT584	100	58	0	0	Chr5	25187390	25187447	339394	339337	4.13e-20	108
NUMT585	100	57	0	0	Chr1	17856261	17856317	215316	215260	1.35e-19	106
NUMT586	98.246	57	1	0	Chr1	32208680	32208736	381450	381394	6.26e-18	100
NUMT587	89.474	57	0	2	Chr3	24177668	24177719	165836	165891	7.47e-08	67.6
NUMT588	100	57	0	0	Chr5	3995532	3995588	191867	191923	1.49e-19	106
NUMT589	100	57	0	0	Chr6	16831209	16831265	170179	170123	2.11e-19	106
NUMT590	98.246	57	1	0	Chr6	41383208	41383264	304428	304484	9.81e-18	100
NUMT591	98.246	57	1	0	Chr6	42242963	42243019	304428	304484	9.81e-18	100
NUMT592	94.737	57	3	0	Chr6	14858323	14858379	106655	106711	2.12e-14	89.8
NUMT593	96.429	56	1	1	Chr1	17856419	17856474	267654	267600	3.77e-15	91.6
NUMT594	96.429	56	2	0	Chr2	4109562	4109617	109762	109817	1.31e-15	93.5
NUMT595	94.643	56	3	0	Chr2	7350524	7350579	302413	302358	6.07e-14	87.9
NUMT596	92.857	56	1	1	Chr2	29294513	29294568	44481	44429	3.66e-11	78.7
NUMT597	91.071	56	4	1	Chr3	20018656	20018711	410486	410540	4.47e-10	75
NUMT598	100	56	0	0	Chr4	25414395	25414450	43950	43895	4.8e-19	104
NUMT599	100	56	0	0	Chr4	14412000	14412055	210800	210855	4.8e-19	104
NUMT600	96.429	56	2	0	Chr4	6743380	6743435	310919	310974	1.04e-15	93.5
NUMT601	96.429	56	1	1	Chr4	1190323	1190377	301248	301303	3.74e-15	91.6
NUMT602	94.643	56	3	0	Chr4	14511006	14511061	215231	215286	4.84e-14	87.9
NUMT603	98.214	56	1	0	Chr5	7527303	7527358	92660	92715	2.49e-17	99
NUMT604	98.214	56	1	0	Chr5	7527303	7527358	104777	104832	2.49e-17	99
NUMT605	100	55	0	0	Chr1	5051647	5051701	13675	13621	1.74e-18	102
NUMT606	100	55	0	0	Chr1	30219592	30219646	76954	77008	1.74e-18	102
NUMT607	89.091	55	6	0	Chr1	2478046	2478100	311975	312029	1.77e-08	69.4
NUMT608	100	55	0	0	Chr2	26251251	26251305	145112	145058	2.17e-18	102
NUMT609	94.545	55	2	1	Chr2	31809883	31809936	12610	12664	7.86e-13	84.2
NUMT610	100	55	0	0	Chr4	19662361	19662415	251933	251987	1.73e-18	102
NUMT611	90.909	55	5	0	Chr4	15955119	15955173	24027	23973	3.76e-10	75
NUMT612	98.182	55	1	0	Chr6	11049346	11049400	302413	302359	1.27e-16	97.1
NUMT613	96.364	55	0	1	Chr6	11554990	11555044	202085	202137	2.12e-14	89.8
NUMT614	98.182	55	1	0	Chr7	18464609	18464663	330966	330912	8.43e-17	97.1
NUMT615	100	54	0	0	Chr1	1041728	1041781	248223	248276	6.26e-18	100
NUMT616	96.296	54	2	0	Chr3	12482798	12482851	222144	222091	1.59e-14	89.8
NUMT617	96.296	54	2	0	Chr3	12482798	12482851	371488	371541	1.59e-14	89.8
NUMT618	94.444	54	3	0	Chr3	12896556	12896609	235454	235401	7.42e-13	84.2
NUMT619	92.593	54	3	1	Chr3	12599954	12600007	235400	235452	1.24e-10	76.8
NUMT620	90.741	54	4	1	Chr5	7180029	7180082	382629	382681	5.42e-09	71.3
NUMT621	98.148	54	0	1	Chr6	11554990	11555043	46517	46465	1.64e-15	93.5
NUMT622	96.296	54	2	0	Chr7	20348838	20348891	88019	87966	1.41e-14	89.8
NUMT623	92.593	54	1	1	Chr7	13339892	13339942	177391	177338	3.95e-10	75
NUMT624	90.741	54	5	0	Chr7	21395873	21395926	11563	11510	1.42e-09	73.1
NUMT625	96.226	53	0	1	Chr1	2551846	2551898	382631	382681	1.75e-13	86.1
NUMT626	100	53	0	0	Chr3	12188437	12188489	71042	71094	2.65e-17	99
NUMT627	98.113	53	1	0	Chr3	9198063	9198115	345833	345885	1.23e-15	93.5
NUMT628	96.226	53	2	0	Chr3	17260908	17260960	172482	172534	5.74e-14	87.9
NUMT629	98.113	53	1	0	Chr4	15681434	15681486	131708	131760	1.04e-15	93.5
NUMT630	96.226	53	2	0	Chr4	6799911	6799963	87959	88011	4.84e-14	87.9
NUMT631	98.113	53	1	0	Chr6	12896054	12896106	423807	423859	1.64e-15	93.5
NUMT632	100	52	0	0	Chr1	16007437	16007488	327941	327992	8.1e-17	97.1
NUMT633	98.077	52	1	0	Chr1	13719782	13719833	246407	246356	3.77e-15	91.6
NUMT634	96.154	52	0	2	Chr1	18504471	18504522	215698	215747	6.31e-13	84.2
NUMT635	90.385	52	3	2	Chr2	167632	167682	216766	216716	7.91e-08	67.6
NUMT636	94.231	52	3	0	Chr3	8404848	8404899	369995	370046	9.6e-12	80.5
NUMT637	100	52	0	0	Chr4	29588300	29588351	395599	395650	8.03e-17	97.1
NUMT638	98.077	52	1	0	Chr4	8872938	8872989	310118	310169	3.74e-15	91.6
NUMT639	98.077	52	0	1	Chr4	25827778	25827829	32016	32066	1.34e-14	89.8
NUMT640	94.231	52	3	0	Chr4	1609274	1609325	175398	175347	8.09e-12	80.5
NUMT641	92.308	52	4	0	Chr5	30346591	30346642	215988	215937	4.19e-10	75
NUMT642	98.077	52	1	0	Chr6	712266	712317	40083	40134	5.9e-15	91.6
NUMT643	98.077	52	0	1	Chr6	48533694	48533744	201044	200993	2.12e-14	89.8
NUMT644	94.231	52	3	0	Chr7	14435049	14435100	235403	235454	8.49e-12	80.5
NUMT645	96.078	51	2	0	Chr1	9879319	9879369	129141	129091	6.31e-13	84.2
NUMT646	100	51	0	0	Chr2	35167100	35167150	97944	97994	3.63e-16	95.3
NUMT647	98.039	51	1	0	Chr2	35650642	35650692	374791	374841	1.69e-14	89.8
NUMT648	96.078	51	2	0	Chr2	35172151	35172201	53854	53904	7.86e-13	84.2
NUMT649	98.039	51	1	0	Chr3	7643951	7644001	304029	304079	1.59e-14	89.8
NUMT650	98.039	51	1	0	Chr3	21926301	21926351	304079	304029	1.59e-14	89.8
NUMT651	100	51	0	0	Chr4	28783182	28783232	433537	433587	2.89e-16	95.3
NUMT652	96.078	51	2	0	Chr4	20739619	20739669	135082	135132	6.25e-13	84.2
NUMT653	96.078	51	0	1	Chr4	22783726	22783774	325434	325384	2.25e-12	82.4
NUMT654	98.039	51	1	0	Chr5	11820254	11820304	121366	121416	1.5e-14	89.8
NUMT655	98.039	51	1	0	Chr5	3864957	3865007	208019	208069	1.5e-14	89.8
NUMT656	98.039	51	0	1	Chr6	14104567	14104616	14838	14788	7.64e-14	87.9
NUMT657	90.196	51	5	0	Chr6	48271614	48271664	418666	418616	9.95e-08	67.6
NUMT658	92	50	0	1	Chr1	21343133	21343182	212942	212897	6.35e-08	67.6
NUMT659	98	50	1	0	Chr2	3229902	3229951	101638	101687	6.07e-14	87.9
NUMT660	98	50	1	0	Chr3	2671535	2671584	216315	216266	5.74e-14	87.9
NUMT661	100	50	0	0	Chr4	19662309	19662358	328423	328472	1.04e-15	93.5
NUMT662	100	50	0	0	Chr4	1609225	1609274	354365	354414	1.04e-15	93.5
NUMT663	98	50	1	0	Chr4	2208501	2208550	93655	93704	4.84e-14	87.9
NUMT664	98	50	1	0	Chr4	2217345	2217394	93704	93655	4.84e-14	87.9
NUMT665	96	50	2	0	Chr4	19662464	19662513	221760	221711	2.25e-12	82.4
NUMT666	92	50	3	1	Chr5	17077058	17077107	308971	309019	1.95e-08	69.4
NUMT667	90	50	5	0	Chr5	23360452	23360501	211740	211789	2.52e-07	65.8
NUMT668	98	50	1	0	Chr6	40747926	40747975	199045	199094	7.64e-14	87.9
NUMT669	98	50	1	0	Chr7	14694250	14694299	134027	134076	5.07e-14	87.9
NUMT670	98	50	0	1	Chr7	1000362	1000410	342652	342701	1.83e-13	86.1
NUMT671	100	49	0	0	Chr1	24108869	24108917	25080	25032	3.77e-15	91.6
NUMT672	100	49	0	0	Chr2	40302267	40302315	81152	81200	4.69e-15	91.6
NUMT673	95.918	49	2	0	Chr3	20018331	20018379	162088	162136	9.6e-12	80.5
NUMT674	100	49	0	0	Chr4	15955223	15955271	226221	226269	3.74e-15	91.6
NUMT675	100	49	0	0	Chr4	23290178	23290226	248097	248145	3.74e-15	91.6
NUMT676	97.959	49	1	0	Chr4	15247085	15247133	14224	14272	1.74e-13	86.1
NUMT677	95.918	49	2	0	Chr4	15688922	15688970	311423	311471	8.09e-12	80.5
NUMT678	91.837	49	4	0	Chr5	4748437	4748485	217086	217038	1.95e-08	69.4
NUMT679	97.959	49	1	0	Chr6	36825207	36825255	81184	81232	2.75e-13	86.1
NUMT680	100	49	0	0	Chr7	6750195	6750243	326213	326165	3.92e-15	91.6
NUMT681	95.918	49	2	0	Chr7	27224285	27224333	269501	269453	8.49e-12	80.5
NUMT682	93.75	48	2	1	Chr2	3233278	3233324	219239	219192	6.12e-09	71.3
NUMT683	93.75	48	2	1	Chr2	3233278	3233324	253413	253460	6.12e-09	71.3
NUMT684	100	48	0	0	Chr3	12188489	12188536	189485	189438	1.59e-14	89.8
NUMT685	100	48	0	0	Chr3	5129634	5129681	266065	266112	1.59e-14	89.8
NUMT686	100	48	0	0	Chr3	7118453	7118500	266065	266112	1.59e-14	89.8
NUMT687	95.833	48	2	0	Chr3	21768893	21768940	168085	168132	3.45e-11	78.7
NUMT688	95.833	48	2	0	Chr3	7798195	7798242	168132	168085	3.45e-11	78.7
NUMT689	95.833	48	1	1	Chr3	2947299	2947345	267881	267928	1.24e-10	76.8
NUMT690	100	48	0	0	Chr5	25638588	25638635	216853	216900	1.5e-14	89.8
NUMT691	97.917	48	1	0	Chr6	41008638	41008685	277770	277817	9.88e-13	84.2
NUMT692	95.833	48	1	1	Chr6	49768035	49768082	141101	141055	1.65e-10	76.8
NUMT693	100	47	0	0	Chr3	14824200	14824246	192198	192244	5.74e-14	87.9
NUMT694	100	47	0	0	Chr3	27565623	27565669	369499	369545	5.74e-14	87.9
NUMT695	100	47	0	0	Chr3	14824200	14824246	434615	434661	5.74e-14	87.9
NUMT696	93.617	47	3	0	Chr3	22237246	22237292	45537	45583	5.78e-09	71.3
NUMT697	93.617	47	1	1	Chr3	33635040	33635086	129161	129205	2.08e-08	69.4
NUMT698	100	47	0	0	Chr4	15825175	15825221	332545	332499	4.84e-14	87.9
NUMT699	97.872	47	1	0	Chr4	19662417	19662463	420664	420710	2.25e-12	82.4
NUMT700	97.872	47	1	0	Chr5	1380047	1380093	274305	274351	2.5e-12	82.4
NUMT701	97.872	47	1	0	Chr5	17657829	17657875	275405	275451	2.5e-12	82.4
NUMT702	95.745	47	2	0	Chr5	16951212	16951258	135394	135348	1.17e-10	76.8
NUMT703	97.872	47	1	0	Chr6	33313931	33313977	102226	102272	3.55e-12	82.4
NUMT704	100	47	0	0	Chr7	18464750	18464796	140531	140577	5.07e-14	87.9
NUMT705	100	46	0	0	Chr1	16007437	16007482	298402	298447	1.75e-13	86.1
NUMT706	95.652	46	1	1	Chr2	35172112	35172157	53711	53755	1.7e-09	73.1
NUMT707	97.826	46	1	0	Chr4	9893927	9893972	299005	298960	8.09e-12	80.5
NUMT708	95.652	46	2	0	Chr5	24785552	24785597	355224	355179	4.19e-10	75
NUMT709	97.826	46	1	0	Chr6	40037568	40037613	91234	91189	1.28e-11	80.5
NUMT710	97.826	46	1	0	Chr6	40037568	40037613	340463	340508	1.28e-11	80.5
NUMT711	97.778	45	1	0	Chr1	28737009	28737053	210158	210114	2.93e-11	78.7
NUMT712	97.778	45	1	0	Chr2	23283171	23283215	274960	275004	3.66e-11	78.7
NUMT713	95.556	45	2	0	Chr2	30224252	30224296	216235	216191	1.7e-09	73.1
NUMT714	100	45	0	0	Chr3	539618	539662	134216	134172	7.42e-13	84.2
NUMT715	97.778	45	1	0	Chr4	7354944	7354988	50177	50133	2.91e-11	78.7
NUMT716	100	45	0	0	Chr5	18837218	18837262	162940	162984	6.96e-13	84.2
NUMT717	91.111	45	4	0	Chr6	33941707	33941751	268330	268286	4.63e-06	62.1
NUMT718	97.778	45	1	0	Chr7	33356939	33356983	274960	275004	3.05e-11	78.7
NUMT719	97.727	44	1	0	Chr3	12188537	12188580	157662	157705	1.24e-10	76.8
NUMT720	95.455	44	1	1	Chr5	26627542	26627585	231853	231811	1.95e-08	69.4
NUMT721	97.727	44	1	0	Chr6	3779016	3779059	162131	162174	1.65e-10	76.8
NUMT722	100	44	0	0	Chr7	3135437	3135480	105164	105207	2.36e-12	82.4
NUMT723	100	43	0	0	Chr3	6626602	6626644	208546	208504	9.6e-12	80.5
NUMT724	95.349	43	2	0	Chr3	7118330	7118372	131351	131309	2.08e-08	69.4
NUMT725	95.349	43	2	0	Chr3	32927441	32927483	175960	176002	2.08e-08	69.4
NUMT726	95.349	43	2	0	Chr3	35887261	35887303	183195	183237	2.08e-08	69.4
NUMT727	100	43	0	0	Chr4	15681276	15681318	103435	103393	8.09e-12	80.5
NUMT728	95.349	43	1	1	Chr4	17037106	17037148	89544	89503	6.3e-08	67.6
NUMT729	100	43	0	0	Chr5	8100041	8100083	261908	261866	9.01e-12	80.5
NUMT730	100	43	0	0	Chr5	11014534	11014576	347945	347987	9.01e-12	80.5
NUMT731	100	43	0	0	Chr5	17043220	17043262	410008	410050	9.01e-12	80.5
NUMT732	93.023	43	2	1	Chr5	19760708	19760750	432583	432624	3.26e-06	62.1
NUMT733	100	43	0	0	Chr6	39760638	39760680	156819	156777	1.28e-11	80.5
NUMT734	100	43	0	0	Chr6	16332078	16332120	319685	319727	1.28e-11	80.5
NUMT735	95.238	42	2	0	Chr1	9044429	9044470	92683	92642	6.35e-08	67.6
NUMT736	95.238	42	2	0	Chr1	9044429	9044470	104800	104759	6.35e-08	67.6
NUMT737	95.238	42	2	0	Chr1	11532619	11532660	138787	138746	6.35e-08	67.6
NUMT738	97.619	42	1	0	Chr3	35004816	35004857	128813	128854	1.61e-09	73.1
NUMT739	97.619	42	0	1	Chr3	7118495	7118535	228310	228269	5.78e-09	71.3
NUMT740	97.619	42	0	1	Chr3	5129676	5129716	228310	228269	5.78e-09	71.3
NUMT741	100	42	0	0	Chr4	5116097	5116138	213325	213366	2.91e-11	78.7
NUMT742	97.619	42	1	0	Chr5	31558799	31558840	299712	299753	1.51e-09	73.1
NUMT743	95.238	42	2	0	Chr5	23706675	23706716	71918	71959	7.01e-08	67.6
NUMT744	97.619	42	1	0	Chr6	9214842	9214883	362691	362650	2.14e-09	73.1
NUMT745	100	42	0	0	Chr7	18465005	18465046	372581	372622	3.05e-11	78.7
NUMT746	100	41	0	0	Chr1	24171743	24171783	78933	78973	1.06e-10	76.8
NUMT747	100	41	0	0	Chr2	31100358	31100398	207519	207479	1.31e-10	76.8
NUMT748	95.122	41	1	1	Chr2	6851143	6851182	12602	12562	1.02e-06	63.9
NUMT749	100	41	0	0	Chr3	6940431	6940471	39558	39518	1.24e-10	76.8
NUMT750	100	41	0	0	Chr3	445990	446030	130428	130468	1.24e-10	76.8
NUMT751	97.561	41	1	0	Chr3	16527942	16527982	300131	300171	5.78e-09	71.3
NUMT752	97.561	41	1	0	Chr4	15948426	15948466	300171	300131	4.87e-09	71.3
NUMT753	100	41	0	0	Chr5	18837411	18837451	148521	148481	1.17e-10	76.8
NUMT754	97.561	41	1	0	Chr5	11855400	11855440	70245	70285	5.42e-09	71.3
NUMT755	97.561	41	0	1	Chr6	10427581	10427620	12602	12562	2.77e-08	69.4
NUMT756	100	41	0	0	Chr7	2392305	2392345	41002	41042	1.1e-10	76.8
NUMT757	100	41	0	0	Chr7	20084394	20084434	300131	300171	1.1e-10	76.8
NUMT758	97.5	40	1	0	Chr1	20225146	20225185	416550	416511	1.77e-08	69.4
NUMT759	95	40	2	0	Chr3	16010950	16010989	81313	81352	9.67e-07	63.9
NUMT760	95	40	2	0	Chr3	30688826	30688865	274431	274392	9.67e-07	63.9
NUMT761	100	40	0	0	Chr4	5878884	5878923	86828	86789	3.76e-10	75
NUMT762	95	40	1	1	Chr5	11690731	11690770	135154	135192	3.26e-06	62.1
NUMT763	97.5	40	1	0	Chr6	17169564	17169603	210264	210225	2.77e-08	69.4
NUMT764	94.872	39	2	0	Chr1	20868991	20869029	210505	210467	2.95e-06	62.1
NUMT765	94.872	39	2	0	Chr1	17443245	17443283	210505	210467	2.95e-06	62.1
NUMT766	97.436	39	1	0	Chr2	35277286	35277324	355833	355795	7.91e-08	67.6
NUMT767	97.436	39	1	0	Chr3	4620759	4620797	261871	261833	7.47e-08	67.6
NUMT768	100	39	0	0	Chr4	14195570	14195608	100373	100411	1.35e-09	73.1
NUMT769	100	39	0	0	Chr4	479060	479098	345387	345425	1.35e-09	73.1
NUMT770	97.436	39	0	1	Chr6	43474720	43474758	302283	302246	3.58e-07	65.8
NUMT771	100	38	0	0	Chr1	16739419	16739456	280570	280607	4.91e-09	71.3
NUMT772	100	38	0	0	Chr1	20282666	20282703	280570	280607	4.91e-09	71.3
NUMT773	97.368	38	1	0	Chr1	17539310	17539347	144284	144247	2.28e-07	65.8
NUMT774	97.368	38	0	1	Chr1	28971198	28971234	232125	232088	8.21e-07	63.9
NUMT775	100	38	0	0	Chr2	33229044	33229081	209015	208978	6.12e-09	71.3
NUMT776	100	38	0	0	Chr3	35717498	35717535	97355	97318	5.78e-09	71.3
NUMT777	100	38	0	0	Chr5	33913320	33913357	199887	199850	5.42e-09	71.3
NUMT778	97.368	38	1	0	Chr5	25187579	25187616	261850	261813	2.52e-07	65.8
NUMT779	100	38	0	0	Chr6	14659826	14659863	298972	298935	7.69e-09	71.3
NUMT780	97.368	38	1	0	Chr7	29046258	29046295	169144	169181	2.38e-07	65.8
NUMT781	100	37	0	0	Chr1	2023789	2023825	262266	262302	1.77e-08	69.4
NUMT782	100	37	0	0	Chr1	22651925	22651961	292993	293029	1.77e-08	69.4
NUMT783	97.297	37	1	0	Chr1	2023679	2023715	288938	288974	8.21e-07	63.9
NUMT784	100	37	0	0	Chr2	39358076	39358112	161305	161269	2.2e-08	69.4
NUMT785	100	37	0	0	Chr3	28991066	28991102	16489	16453	2.08e-08	69.4
NUMT786	100	37	0	0	Chr3	19870653	19870689	398825	398861	2.08e-08	69.4
NUMT787	100	37	0	0	Chr4	14257862	14257898	340314	340278	1.75e-08	69.4
NUMT788	100	37	0	0	Chr5	34578283	34578319	208748	208784	1.95e-08	69.4
NUMT789	100	37	0	0	Chr5	18837452	18837488	435694	435658	1.95e-08	69.4
NUMT790	97.297	37	1	0	Chr5	2096511	2096547	250912	250948	9.07e-07	63.9
NUMT791	97.297	37	1	0	Chr5	7937542	7937578	429688	429724	9.07e-07	63.9
NUMT792	100	37	0	0	Chr6	48533745	48533781	76312	76276	2.77e-08	69.4
NUMT793	100	37	0	0	Chr6	32302914	32302950	208675	208711	2.77e-08	69.4
NUMT794	100	37	0	0	Chr6	4218409	4218445	284938	284974	2.77e-08	69.4
NUMT795	97.297	37	1	0	Chr6	10425600	10425636	87219	87183	1.29e-06	63.9
NUMT796	100	37	0	0	Chr7	4581124	4581160	425395	425359	1.84e-08	69.4
NUMT797	97.297	37	1	0	Chr7	8558965	8559001	370491	370527	8.55e-07	63.9
NUMT798	100	36	0	0	Chr1	20739801	20739836	337676	337711	6.35e-08	67.6
NUMT799	97.222	36	1	0	Chr3	5705315	5705350	169049	169084	3.48e-06	62.1
NUMT800	100	36	0	0	Chr4	21391246	21391281	224498	224463	6.3e-08	67.6
NUMT801	100	36	0	0	Chr5	7919385	7919420	21661	21626	7.01e-08	67.6
NUMT802	100	36	0	0	Chr5	8646929	8646964	135210	135175	7.01e-08	67.6
NUMT803	100	36	0	0	Chr5	33123446	33123481	280758	280793	7.01e-08	67.6
NUMT804	100	36	0	0	Chr6	38894936	38894971	74305	74340	9.95e-08	67.6
NUMT805	100	36	0	0	Chr6	14104617	14104652	95778	95813	9.95e-08	67.6
NUMT806	100	36	0	0	Chr6	38895003	38895038	242118	242083	9.95e-08	67.6
NUMT807	97.222	36	1	0	Chr7	2870158	2870193	269703	269738	3.08e-06	62.1
NUMT808	100	35	0	0	Chr1	5051702	5051736	133172	133206	2.28e-07	65.8
NUMT809	100	35	0	0	Chr3	17743097	17743131	387815	387849	2.69e-07	65.8
NUMT810	100	35	0	0	Chr3	17819795	17819829	387815	387849	2.69e-07	65.8
NUMT811	100	35	0	0	Chr5	4717189	4717223	245636	245602	2.52e-07	65.8
NUMT812	100	34	0	0	Chr2	22618156	22618189	35755	35722	1.02e-06	63.9
NUMT813	100	34	0	0	Chr3	3852781	3852814	58750	58717	9.67e-07	63.9
NUMT814	100	34	0	0	Chr6	38894971	38895004	25534	25501	1.29e-06	63.9
NUMT815	100	34	0	0	Chr6	19810091	19810124	130858	130825	1.29e-06	63.9
NUMT816	100	33	0	0	Chr1	20282703	20282735	311335	311367	2.95e-06	62.1
NUMT817	100	33	0	0	Chr3	21454176	21454208	183602	183634	3.48e-06	62.1
NUMT818	100	33	0	0	Chr3	8101435	8101467	183634	183602	3.48e-06	62.1
NUMT819	100	33	0	0	Chr3	9482738	9482770	222126	222094	3.48e-06	62.1
NUMT820	100	33	0	0	Chr3	9482738	9482770	371506	371538	3.48e-06	62.1
NUMT821	100	33	0	0	Chr3	21859614	21859646	434459	434491	3.48e-06	62.1
NUMT822	100	33	0	0	Chr3	7708484	7708516	434491	434459	3.48e-06	62.1
NUMT823	100	33	0	0	Chr6	17098236	17098268	133504	133536	4.63e-06	62.1
NUMT824	100	33	0	0	Chr6	40747976	40748008	184330	184362	4.63e-06	62.1
NUMT825	100	33	0	0	Chr6	28919379	28919411	212034	212002	4.63e-06	62.1
NUMT826	100	33	0	0	Chr6	28802571	28802603	212002	212034	4.63e-06	62.1
NUMT827	100	33	0	0	Chr6	28802953	28802985	212002	212034	4.63e-06	62.1
NUMT828	100	33	0	0	Chr7	10939836	10939868	209045	209077	3.08e-06	62.1

## Sheet: Sheet07
Table S7. Related species of R. idaeus and their complete mitochondrial genome in GenBank.
genus	Species	GenBank
Fragaria	Fragaria vesca	ON478179
	Fragaria mandshurica	ON478154
	Fragaria viridis	ON478156
Potentilla	Potentilla anserina	ON478170
Rosa	Rosa rugosa	ON478175
	Rosa chinensis	ON478174
Rubus	Rubus chingii	ON478176
Geum	Geum urbanum	ON556624
Table S5. Dispersed repeat sequences in the mitochondrial genome of R. idaeus.
the repeat length of the first part
	THE starting site of the first part	matching direction	the repeat length of the second part	starting site of the second part	E-value
Table S6. The homologous DNA fragment in the mitochondrial genome of Rubus idaeus.
Table S7 Table S8. Sequence collinearity of the mitochondrial genome of Rubus idaeus and related genera
query	database	identity (%)	alignment	mismatch	gap	q. start	q. end	d. start	d. end	e-value	score

## Sheet: Sheet8
Table S8. Sequence collinearity of the mitochondrial genome of Rubus idaeus and related genera
query	database	identity (%)	alignment	mismatch	gap	q. start	q. end	d. start	d. end	e-value	score
ON478179.1	ON478170.1	97.62	8822	93	32	41431	50194	125741	116979	0	15019
ON478179.1	ON478170.1	96.607	8488	129	41	221395	229837	58607	66980	0	13932
ON478179.1	ON478170.1	96.577	7918	113	38	60538	68385	170197	178026	0	12975
ON478179.1	ON478170.1	97.346	6331	67	32	208301	214610	45967	52217	0	10667
ON478179.1	ON478170.1	95.749	6493	106	43	214642	221061	52219	58614	0	10305
ON478179.1	ON478170.1	96.393	6321	87	29	50224	56524	116983	110784	0	10279
ON478179.1	ON478170.1	97.543	5535	85	18	265055	270573	99196	93697	0	9420
ON478179.1	ON478170.1	96.388	5565	77	23	8293	13823	19959	25433	0	9049
ON478179.1	ON478170.1	96.838	5124	79	17	246223	251331	143518	148573	0	8488
ON478179.1	ON478170.1	96.202	4766	112	18	170241	174973	74707	79436	0	7734
ON478179.1	ON478170.1	96.822	4563	62	25	175681	180219	209305	204802	0	7546
ON478179.1	ON478170.1	97.559	4302	45	13	180327	184623	204511	200265	0	7308
ON478179.1	ON478170.1	94.07	4890	110	34	279871	284737	68237	72969	0	7258
ON478179.1	ON478170.1	98.765	3807	32	4	69739	73543	225669	221876	0	6756
ON478179.1	ON478170.1	95.242	4330	76	26	96320	100570	178404	182682	0	6735
ON478179.1	ON478170.1	94.903	4336	66	50	37121	41380	130162	125906	0	6639
ON478179.1	ON478170.1	97.316	3912	42	14	31861	35769	218392	214541	0	6584
ON478179.1	ON478170.1	95.604	4049	117	15	87198	91224	252469	248460	0	6434
ON478179.1	ON478170.1	95.082	3823	133	31	298683	302490	231114	227332	0	5967
ON478179.1	ON478170.1	96.265	2918	50	22	128128	131035	275592	278460	0	4730
ON478179.1	ON478170.1	96.129	2919	33	24	125200	128098	272748	275606	0	4691
ON478179.1	ON478170.1	98.156	2495	31	13	15126	17611	105540	108028	0	4338
ON478179.1	ON478170.1	95.691	2715	49	19	5585	8292	16941	19594	0	4303
ON478179.1	ON478170.1	97.276	2496	21	12	103513	105978	152951	155429	0	4189
ON478179.1	ON478170.1	94.849	2349	50	16	81168	83470	10713	8390	0	3602
ON478179.1	ON478170.1	97.211	2008	46	8	690	2696	281913	283911	0	3389
ON478179.1	ON478170.1	98.745	1833	18	2	29793	31621	38206	36375	0	3253
ON478179.1	ON478170.1	96.259	1871	24	9	109657	111504	102561	100714	0	3025
ON478179.1	ON478170.1	97.543	1750	25	5	257033	258769	227365	225621	0	2977
ON478179.1	ON478170.1	98.572	1681	16	1	294956	296636	267824	269496	0	2964
ON478179.1	ON478170.1	97.683	1597	14	6	190329	191921	191315	189738	0	2723
ON478179.1	ON478170.1	91.692	1998	45	28	305755	307729	257502	255603	0	2658
ON478179.1	ON478170.1	94.636	1678	35	7	233571	235240	210721	212351	0	2549
ON478179.1	ON478170.1	96.446	1463	29	9	206839	208301	3333	1894	0	2392
ON478179.1	ON478170.1	97.461	1339	9	4	4270	5604	284487	285804	0	2261
ON478179.1	ON478170.1	96.782	1305	17	5	18386	19690	108045	109324	0	2154
ON478179.1	ON478170.1	98.116	1221	17	2	74136	75355	221875	220660	0	2122
ON478179.1	ON478170.1	95.378	1255	25	13	231129	232370	132169	133403	0	1965
ON478179.1	ON478170.1	97.304	1150	18	2	263906	265055	100407	99271	0	1940
ON478179.1	ON478170.1	94.874	1268	18	15	57744	58981	167687	168937	0	1938
ON478179.1	ON478170.1	95.927	1203	22	5	20776	21978	1176	1	0	1925
ON478179.1	ON478170.1	95.723	1169	30	5	187497	188657	193890	192734	0	1864
ON478179.1	ON478170.1	95.837	1105	26	5	188649	189752	192533	191448	0	1768
ON478179.1	ON478170.1	95.342	1095	19	12	131851	132926	27424	28505	0	1711
ON478179.1	ON478170.1	94.261	1150	11	10	251334	252446	149448	150579	0	1707
ON478179.1	ON478170.1	98.656	893	11	1	123439	124330	197037	196145	0	1581
ON478179.1	ON478170.1	95.906	977	28	4	112098	113074	189749	188785	0	1572
ON478179.1	ON478170.1	97.459	905	6	5	114962	115858	218975	219870	0	1528
ON478179.1	ON478170.1	96.421	922	15	4	13829	14748	25677	26582	0	1504
ON478179.1	ON478170.1	95.361	927	16	5	91225	92134	247802	246886	0	1448
ON478179.1	ON478170.1	93.032	1019	24	8	132922	133917	28530	29524	0	1445
ON478179.1	ON478170.1	92.559	981	24	10	262059	263033	265288	264351	0	1362
ON478179.1	ON478170.1	96.085	843	16	5	287325	288166	130237	131063	0	1358
ON478179.1	ON478170.1	94.988	858	23	4	271408	272264	138778	137940	0	1328
ON478179.1	ON478170.1	99.183	734	6	0	29793	30526	232106	231373	0	1323
ON478179.1	ON478170.1	97.792	770	1	2	101747	102508	150943	151704	0	1314
ON478179.1	ON478170.1	94.111	866	19	12	58978	59829	169363	170210	0	1288
ON478179.1	ON478170.1	95.299	787	17	4	118715	119489	91147	90369	0	1230
ON478179.1	ON478170.1	94.175	824	14	6	230106	230929	32653	33442	0	1225
ON478179.1	ON478170.1	95.815	669	6	3	19803	20471	1813	1167	0	1061
ON478179.1	ON478170.1	95.401	674	12	5	245193	245866	142719	143373	0	1055
ON478179.1	ON478170.1	96.434	645	11	2	151808	152447	89284	88647	0	1053
ON478179.1	ON478170.1	90.976	820	14	11	102710	103513	152110	152885	0	1050
ON478179.1	ON478170.1	97.258	620	9	3	106040	106651	155527	156146	0	1044
ON478179.1	ON478170.1	97.853	559	8	2	124315	124869	272190	272748	0	963
ON478179.1	ON478170.1	91.819	709	21	7	174960	175656	209983	209300	0	953
ON478179.1	ON478170.1	97.921	529	11	0	297744	298272	270323	270851	0	917
ON478179.1	ON478170.1	99.167	480	4	0	285327	285806	156765	156286	0	865
ON478179.1	ON478170.1	93.035	603	11	10	161461	162038	105373	104777	0	852
ON478179.1	ON478170.1	94.025	569	8	5	121342	121906	136567	137113	0	839
ON478179.1	ON478170.1	95.49	510	16	5	116923	117432	81150	81652	0	808
ON478179.1	ON478170.1	97.252	473	5	1	156442	156906	240630	240158	0	795
ON478179.1	ON478170.1	97.624	463	6	1	206280	206742	3798	3341	0	789
ON478179.1	ON478170.1	97.21	466	6	1	304005	304470	213610	213152	0	782
ON478179.1	ON478170.1	93.834	519	6	3	205308	205817	140746	141247	0	758
ON478179.1	ON478170.1	94.606	482	18	3	205813	206294	34287	34760	0	739
ON478179.1	ON478170.1	93.915	493	3	8	237638	238130	257949	257484	0	719
ON478179.1	ON478170.1	90.149	538	20	12	117817	118330	199612	200140	0	669
ON478179.1	ON478170.1	99.155	355	3	0	297266	297620	84693	85047	0	640
ON478179.1	ON478170.1	98.333	360	6	0	254101	254460	287590	287231	3.24e-180	632
ON478179.1	ON478170.1	98.286	350	5	1	56517	56866	109663	109315	4.22e-174	612
ON478179.1	ON478170.1	97.414	348	4	2	169979	170326	11509	11167	7.12e-167	588
ON478179.1	ON478170.1	93.103	377	6	4	254433	254804	287230	286869	9.4e-151	534
ON478179.1	ON478170.1	95.058	344	6	5	113676	114009	218649	218991	1.22e-149	531
ON478179.1	ON478170.1	91.957	373	7	5	150465	150819	74704	74337	9.54e-141	501
ON478179.1	ON478170.1	96.39	277	5	1	21979	22250	294682	294406	9.74e-126	451
ON478179.1	ON478170.1	96.043	278	2	5	121889	122158	137166	137442	1.63e-123	444
ON478179.1	ON478170.1	86.188	362	41	6	194766	195121	148015	148373	3.61e-105	383
ON478179.1	ON478170.1	94.715	246	5	2	2635	2880	283885	284122	6.03e-103	375
ON478179.1	ON478170.1	83.99	381	52	6	29304	29683	11121	10749	2.19e-97	357
ON478179.1	ON478170.1	93.671	237	5	1	122147	122373	137678	137914	4.73e-94	346
ON478179.1	ON478170.1	97.409	193	5	0	309154	309346	89459	89267	4.76e-89	329
ON478179.1	ON478170.1	93.75	208	6	1	81064	81271	188263	188463	8.03e-82	305
ON478179.1	ON478170.1	91.905	210	17	0	136551	136760	166236	166027	1.74e-78	294
ON478179.1	ON478170.1	93.564	202	2	3	308187	308388	140500	140310	2.25e-77	291
ON478179.1	ON478170.1	94.681	188	9	1	287368	287554	167162	166975	2.25e-77	291
ON478179.1	ON478170.1	93.75	192	7	2	149397	149584	239431	239241	3.76e-75	283
ON478179.1	ON478170.1	93.989	183	2	1	279197	279379	210329	210156	1.05e-70	268
ON478179.1	ON478170.1	98.026	152	3	0	246002	246153	143368	143519	1.36e-69	265
ON478179.1	ON478170.1	98.621	145	2	0	107995	108139	183794	183938	2.28e-67	257
ON478179.1	ON478170.1	93.567	171	11	0	69631	69801	98198	98368	8.2e-67	255
ON478179.1	ON478170.1	94.479	163	7	2	290020	290181	290822	290661	3.81e-65	250
ON478179.1	ON478170.1	77.602	442	64	21	194042	194467	147309	147731	1.07e-60	235
ON478179.1	ON478170.1	96.124	129	5	0	162039	162167	104692	104564	1.8e-53	211
ON478179.1	ON478170.1	89.759	166	6	3	291052	291217	195592	195746	1.08e-50	202
ON478179.1	ON478170.1	95.161	124	6	0	244397	244520	270323	270446	5.04e-49	196
ON478179.1	ON478170.1	100	105	0	0	69534	69638	24471	24575	1.81e-48	195
ON478179.1	ON478170.1	94.444	126	3	1	287807	287932	166022	165901	2.35e-47	191
ON478179.1	ON478170.1	85.938	192	8	6	230909	231095	35378	35555	3.03e-46	187
ON478179.1	ON478170.1	91.367	139	5	4	162234	162367	162276	162412	3.92e-45	183
ON478179.1	ON478170.1	95.575	113	3	2	189734	189845	191407	191296	5.08e-44	180
ON478179.1	ON478170.1	97.143	105	3	0	160741	160845	214157	214053	1.83e-43	178
ON478179.1	ON478170.1	97.938	97	2	0	87123	87219	36998	36902	1.1e-40	169
ON478179.1	ON478170.1	97.917	96	2	0	134961	135056	160715	160620	3.95e-40	167
ON478179.1	ON478170.1	95.192	104	5	0	163951	164054	135301	135198	1.42e-39	165
ON478179.1	ON478170.1	97.849	93	2	0	68431	68523	66741	66649	1.84e-38	161
ON478179.1	ON478170.1	91.525	118	8	2	270970	271086	265776	265660	1.84e-38	161
ON478179.1	ON478170.1	87.417	151	3	7	305077	305222	135143	135004	6.61e-38	159
ON478179.1	ON478170.1	96.842	95	3	0	67192	67286	247686	247780	6.61e-38	159
ON478179.1	ON478170.1	89.922	129	4	2	85480	85599	212190	212318	2.38e-37	158
ON478179.1	ON478170.1	97.802	91	1	1	240342	240431	44036	44126	8.56e-37	156
ON478179.1	ON478170.1	92.035	113	4	2	3203	3310	10629	10517	3.08e-36	154
ON478179.1	ON478170.1	94.949	99	1	1	91247	91345	176935	176841	1.11e-35	152
ON478179.1	ON478170.1	98.78	82	1	0	69461	69542	177935	178016	5.15e-34	147
ON478179.1	ON478170.1	98.765	81	1	0	83690	83770	8300	8220	1.85e-33	145
ON478179.1	ON478170.1	90.265	113	8	3	75476	75586	84568	84679	1.85e-33	145
ON478179.1	ON478170.1	89.167	120	5	3	284656	284775	74805	74694	6.66e-33	143
ON478179.1	ON478170.1	98.75	80	1	0	265975	266054	178111	178032	6.66e-33	143
ON478179.1	ON478170.1	90.654	107	8	2	233552	233656	84568	84674	2.4e-32	141
ON478179.1	ON478170.1	90	110	7	3	275830	275938	145273	145379	8.62e-32	139
ON478179.1	ON478170.1	90.09	111	3	1	270515	270625	197288	197390	3.1e-31	137
ON478179.1	ON478170.1	98.684	76	1	0	136058	136133	67694	67619	1.11e-30	135
ON478179.1	ON478170.1	97.468	79	2	0	69631	69709	178033	178111	1.11e-30	135
ON478179.1	ON478170.1	96.296	81	3	0	122472	122552	85870	85950	4.01e-30	134
ON478179.1	ON478170.1	85.926	135	6	6	297600	297728	36433	36306	1.44e-29	132
ON478179.1	ON478170.1	93.333	90	3	2	170259	170348	72978	72892	5.19e-29	130
ON478179.1	ON478170.1	98.63	73	1	0	252636	252708	212347	212419	5.19e-29	130
ON478179.1	ON478170.1	98.551	69	1	0	258213	258281	167505	167437	8.68e-27	122
ON478179.1	ON478170.1	97.143	70	1	1	270317	270386	9351	9419	4.04e-25	117
ON478179.1	ON478170.1	98.462	65	1	0	150810	150874	74069	74005	1.45e-24	115
ON478179.1	ON478170.1	100	61	0	0	119604	119664	90368	90308	5.22e-24	113
ON478179.1	ON478170.1	89.011	91	6	3	197338	197428	72892	72978	6.76e-23	110
ON478179.1	ON478170.1	94.444	72	3	1	63565	63635	282116	282187	6.76e-23	110
ON478179.1	ON478170.1	92.308	78	3	2	112991	113068	72892	72966	2.43e-22	108
ON478179.1	ON478170.1	93.243	74	4	1	113003	113076	84663	84591	2.43e-22	108
ON478179.1	ON478170.1	95.588	68	2	1	82451	82517	93884	93951	2.43e-22	108
ON478179.1	ON478170.1	98.361	61	1	0	232300	232360	289336	289276	2.43e-22	108
ON478179.1	ON478170.1	100	57	0	0	68376	68432	274777	274833	8.74e-22	106
ON478179.1	ON478170.1	96.774	62	2	0	233583	233644	72966	72905	3.14e-21	104
ON478179.1	ON478170.1	96.774	62	2	0	75507	75568	72966	72905	3.14e-21	104
ON478179.1	ON478170.1	96.774	62	2	0	228968	229029	224822	224883	3.14e-21	104
ON478179.1	ON478170.1	95.238	63	3	0	265883	265945	225607	225669	4.07e-20	100
ON478179.1	ON478170.1	84.112	107	12	4	284634	284736	84700	84595	1.46e-19	99
ON478179.1	ON478170.1	85.859	99	5	1	305175	305273	7054	7143	5.26e-19	97.1
ON478179.1	ON478170.1	98.182	55	1	0	225309	225363	62523	62469	5.26e-19	97.1
ON478179.1	ON478170.1	86.957	92	4	4	112977	113068	74819	74736	5.26e-19	97.1
ON478179.1	ON478170.1	93.846	65	3	1	170272	170336	84600	84663	5.26e-19	97.1
ON478179.1	ON478170.1	86.957	92	4	4	170271	170362	188791	188874	5.26e-19	97.1
ON478179.1	ON478170.1	83.929	112	5	2	233583	233694	11217	11119	1.89e-18	95.3
ON478179.1	ON478170.1	87.952	83	5	1	284679	284761	38225	38302	6.8e-18	93.5
ON478179.1	ON478170.1	100	50	0	0	903	952	173214	173263	6.8e-18	93.5
ON478179.1	ON478170.1	90.541	74	2	1	75495	75568	188779	188847	6.8e-18	93.5
ON478179.1	ON478170.1	90.541	74	2	1	233571	233644	188779	188847	6.8e-18	93.5
ON478179.1	ON478170.1	87.952	83	5	1	284679	284761	232126	232203	6.8e-18	93.5
ON478179.1	ON478170.1	96.429	56	2	0	123109	123164	238018	237963	6.8e-18	93.5
ON478179.1	ON478170.1	90.141	71	6	1	256335	256405	85955	85886	2.45e-17	91.6
ON478179.1	ON478170.1	96.364	55	1	1	233783	233836	166325	166271	8.8e-17	89.8
ON478179.1	ON478170.1	94.828	58	2	1	244342	244399	178510	178566	8.8e-17	89.8
ON478179.1	ON478170.1	85.417	96	2	2	165010	165093	291390	291295	8.8e-17	89.8
ON478179.1	ON478170.1	94.737	57	2	1	271136	271191	131050	131106	3.17e-16	87.9
ON478179.1	ON478170.1	98	50	1	0	210460	210509	153304	153353	3.17e-16	87.9
ON478179.1	ON478170.1	96.154	52	2	0	129903	129954	22745	22694	1.14e-15	86.1
ON478179.1	ON478170.1	97.959	49	1	0	103861	103909	48106	48154	1.14e-15	86.1
ON478179.1	ON478170.1	90.769	65	5	1	197350	197414	84663	84600	1.14e-15	86.1
ON478179.1	ON478170.1	97.959	49	1	0	258721	258769	98306	98354	1.14e-15	86.1
ON478179.1	ON478170.1	86.047	86	4	4	75507	75591	232175	232097	1.14e-15	86.1
ON478179.1	ON478170.1	88	75	3	2	233583	233656	232175	232106	4.09e-15	84.2
ON478179.1	ON478170.1	86.585	82	3	1	246733	246814	252596	252523	4.09e-15	84.2
ON478179.1	ON478170.1	89.394	66	6	1	17816	17881	1799	1735	1.47e-14	82.4
ON478179.1	ON478170.1	96	50	2	0	259430	259479	268661	268710	1.47e-14	82.4
ON478179.1	ON478170.1	94.231	52	3	0	286395	286446	36313	36364	5.3e-14	80.5
ON478179.1	ON478170.1	89.552	67	2	1	75495	75561	210721	210782	5.3e-14	80.5
ON478179.1	ON478170.1	87.013	77	2	3	266604	266680	247755	247823	5.3e-14	80.5
ON478179.1	ON478170.1	100	43	0	0	154262	154304	274255	274297	5.3e-14	80.5
ON478179.1	ON478170.1	84.884	86	4	5	75507	75591	38274	38197	1.91e-13	78.7
ON478179.1	ON478170.1	100	42	0	0	258728	258769	210656	210697	1.91e-13	78.7
ON478179.1	ON478170.1	95.833	48	2	0	250162	250209	212651	212604	1.91e-13	78.7
ON478179.1	ON478170.1	92.857	56	1	1	166382	166437	229512	229564	1.91e-13	78.7
ON478179.1	ON478170.1	97.778	45	1	0	256349	256393	293411	293455	1.91e-13	78.7
ON478179.1	ON478170.1	95.745	47	2	0	180330	180376	26893	26847	6.85e-13	76.8
ON478179.1	ON478170.1	86.667	75	3	3	233583	233656	38274	38206	6.85e-13	76.8
ON478179.1	ON478170.1	82.796	93	9	4	170244	170336	38300	38215	6.85e-13	76.8
ON478179.1	ON478170.1	97.727	44	1	0	17817	17860	54308	54351	6.85e-13	76.8
ON478179.1	ON478170.1	90.323	62	1	1	75507	75568	74736	74792	6.85e-13	76.8
ON478179.1	ON478170.1	90.323	62	1	1	233583	233644	74736	74792	6.85e-13	76.8
ON478179.1	ON478170.1	100	41	0	0	116762	116802	81156	81116	6.85e-13	76.8
ON478179.1	ON478170.1	85.366	82	3	4	284656	284736	188860	188787	6.85e-13	76.8
ON478179.1	ON478170.1	90.323	62	1	2	113013	113074	210783	210727	6.85e-13	76.8
ON478179.1	ON478170.1	82.796	93	9	4	170244	170336	232201	232116	6.85e-13	76.8
ON478179.1	ON478170.1	97.674	43	1	0	93134	93176	17757	17715	2.46e-12	75
ON478179.1	ON478170.1	88.06	67	3	1	268941	269007	173649	173588	2.46e-12	75
ON478179.1	ON478170.1	92.593	54	1	1	135158	135208	185131	185078	2.46e-12	75
ON478179.1	ON478170.1	92.453	53	0	1	8220	8272	12796	12844	8.86e-12	73.1
ON478179.1	ON478170.1	100	39	0	0	29205	29243	210697	210659	8.86e-12	73.1
ON478179.1	ON478170.1	100	38	0	0	14153	14190	82492	82455	3.19e-11	71.3
ON478179.1	ON478170.1	100	38	0	0	31403	31440	159109	159146	3.19e-11	71.3
ON478179.1	ON478170.1	95.455	44	2	0	241634	241677	280954	280911	3.19e-11	71.3
ON478179.1	ON478170.1	97.619	42	0	1	129594	129634	284235	284276	3.19e-11	71.3
ON478179.1	ON478170.1	82.927	82	8	2	284679	284759	11168	11244	1.15e-10	69.4
ON478179.1	ON478170.1	100	37	0	0	46128	46164	120996	121032	1.15e-10	69.4
ON478179.1	ON478170.1	100	37	0	0	923	959	142620	142656	1.15e-10	69.4
ON478179.1	ON478170.1	100	37	0	0	63595	63631	142620	142656	1.15e-10	69.4
ON478179.1	ON478170.1	100	37	0	0	122526	122562	159995	159959	1.15e-10	69.4
ON478179.1	ON478170.1	100	37	0	0	177944	177980	169544	169508	1.15e-10	69.4
ON478179.1	ON478170.1	97.5	40	1	0	234558	234597	171031	170992	1.15e-10	69.4
ON478179.1	ON478170.1	93.333	45	3	0	193092	193136	12477	12433	4.12e-10	67.6
ON478179.1	ON478170.1	86.364	66	3	3	113003	113068	38215	38274	4.12e-10	67.6
ON478179.1	ON478170.1	97.436	39	1	0	29205	29243	98354	98316	4.12e-10	67.6
ON478179.1	ON478170.1	93.333	45	3	0	63369	63413	117405	117449	4.12e-10	67.6
ON478179.1	ON478170.1	100	36	0	0	63367	63402	172090	172055	4.12e-10	67.6
ON478179.1	ON478170.1	100	36	0	0	62401	62436	173041	173006	4.12e-10	67.6
ON478179.1	ON478170.1	93.333	45	3	0	49728	49772	173052	173008	4.12e-10	67.6
ON478179.1	ON478170.1	86.364	66	3	3	113003	113068	232116	232175	4.12e-10	67.6
ON478179.1	ON478170.1	89.286	56	1	2	113013	113068	11167	11217	1.48e-09	65.8
ON478179.1	ON478170.1	100	35	0	0	31770	31804	82489	82455	1.48e-09	65.8
ON478179.1	ON478170.1	89.286	56	1	2	170271	170326	210733	210783	1.48e-09	65.8
ON478179.1	ON478170.1	89.091	55	1	1	75507	75561	11217	11168	5.33e-09	63.9
ON478179.1	ON478170.1	100	34	0	0	76311	76344	13746	13779	5.33e-09	63.9
ON478179.1	ON478170.1	97.297	37	1	0	31769	31805	25999	26035	5.33e-09	63.9
ON478179.1	ON478170.1	100	34	0	0	222890	222923	60134	60101	5.33e-09	63.9
ON478179.1	ON478170.1	87.5	56	6	1	287863	287918	144762	144816	5.33e-09	63.9
ON478179.1	ON478170.1	97.297	37	1	0	4225	4261	208416	208452	5.33e-09	63.9
ON478179.1	ON478170.1	100	33	0	0	276884	276916	142749	142781	1.92e-08	62.1
ON478179.1	ON478170.1	100	33	0	0	151142	151174	277348	277316	1.92e-08	62.1
ON478179.1	ON478170.1	94.737	38	2	0	216751	216788	1792	1755	6.9e-08	60.2
ON478179.1	ON478170.1	90.909	44	4	0	19818	19861	54308	54351	6.9e-08	60.2
ON478179.1	ON478170.1	92.857	42	1	1	228571	228612	97696	97735	6.9e-08	60.2
ON478179.1	ON478170.1	86.441	59	2	2	284679	284736	210782	210729	6.9e-08	60.2
ON478179.1	ON478170.1	100	31	0	0	57226	57256	124277	124307	2.48e-07	58.4
ON478179.1	ON478170.1	97.059	34	1	0	62401	62434	128616	128649	2.48e-07	58.4
ON478179.1	ON478170.1	97.059	34	1	0	63369	63402	128649	128616	2.48e-07	58.4
ON478179.1	ON478170.1	85.714	56	7	1	247480	247534	130767	130822	2.48e-07	58.4
ON478179.1	ON478170.1	85.714	56	7	1	247480	247534	165970	165915	2.48e-07	58.4
ON478179.1	ON478170.1	97.059	34	1	0	38645	38678	172088	172055	2.48e-07	58.4
ON478179.1	ON478170.1	97.059	34	1	0	38645	38678	173008	173041	2.48e-07	58.4
ON478179.1	ON478170.1	100	30	0	0	218184	218213	55789	55760	8.93e-07	56.5
ON478179.1	ON478170.1	100	30	0	0	305077	305106	68189	68160	8.93e-07	56.5
ON478179.1	ON478170.1	100	30	0	0	230863	230892	179739	179768	8.93e-07	56.5
ON478179.1	ON478170.1	96.875	32	1	0	91225	91256	65597	65628	3.21e-06	54.7
ON478179.1	ON478170.1	88.889	45	4	1	17817	17860	117006	116962	3.21e-06	54.7
ON478179.1	ON478170.1	100	29	0	0	130576	130604	278028	278000	3.21e-06	54.7
ON478179.1	ON478170.1	100	29	0	0	4217	4245	284456	284484	3.21e-06	54.7
ON478170.1	ON478174.1	96.502	13352	220	72	116971	130162	256888	243624	0	21841
ON478170.1	ON478174.1	96.117	8242	118	47	44113	52217	17791	25967	0	13261
ON478170.1	ON478174.1	96.42	7095	112	36	58607	65617	32708	39744	0	11564
ON478170.1	ON478174.1	95.272	5542	179	37	225611	231114	68575	63079	0	8706
ON478170.1	ON478174.1	97.315	5139	74	18	173006	178111	271648	276755	0	8667
ON478170.1	ON478174.1	95.591	5489	79	46	204802	210171	118399	123843	0	8645
ON478170.1	ON478174.1	96.546	5124	78	18	143518	148573	167218	172310	0	8390
ON478170.1	ON478174.1	96.374	4826	79	23	17983	22720	201188	206005	0	7854
ON478170.1	ON478174.1	97.259	4488	65	18	93909	98363	88310	92772	0	7553
ON478170.1	ON478174.1	98.137	3812	51	6	221876	225676	79545	75743	0	6628
ON478170.1	ON478174.1	94.228	4366	92	49	54338	58614	28076	32370	0	6519
ON478170.1	ON478174.1	95.013	4151	95	39	109315	113377	264503	260377	0	6416
ON478170.1	ON478174.1	96.679	3734	73	15	246886	250585	107763	104047	0	6161
ON478170.1	ON478174.1	95.285	3924	73	21	22720	26582	206057	209929	0	6119
ON478170.1	ON478174.1	95.42	3537	68	17	113522	116983	260421	256904	0	5548
ON478170.1	ON478174.1	96.756	3083	62	11	1812	4859	184589	187668	0	5105
ON478170.1	ON478174.1	97.2	2786	41	11	202054	204814	115438	118211	0	4678
ON478170.1	ON478174.1	97.594	2494	34	9	105540	108028	210303	212775	0	4250
ON478170.1	ON478174.1	96.952	2526	28	11	152919	155429	231129	233620	0	4193
ON478170.1	ON478174.1	94.429	2567	48	32	167687	170210	265380	267894	0	3860
ON478170.1	ON478174.1	93.828	2495	67	21	191308	193750	129731	132190	0	3674
ON478170.1	ON478174.1	95.993	2271	60	10	35959	38206	219711	217449	0	3661
ON478170.1	ON478174.1	95.332	2121	55	15	98313	100407	48977	46875	0	3328
ON478170.1	ON478174.1	96.702	2001	41	6	219900	221875	82132	80132	0	3306
ON478170.1	ON478174.1	94.904	2139	28	23	52219	54322	25999	28091	0	3271
ON478170.1	ON478174.1	97.653	1875	34	8	282046	283911	132974	134847	0	3210
ON478170.1	ON478174.1	96.7	1909	36	7	170197	172090	268816	270712	0	3151
ON478170.1	ON478174.1	96.924	1788	26	9	273830	275606	59050	60819	0	2970
ON478170.1	ON478174.1	94.76	1832	34	20	275598	277395	60868	62671	0	2795
ON478170.1	ON478174.1	97.871	1597	16	4	189738	191320	127648	129240	0	2745
ON478170.1	ON478174.1	95.213	1713	31	11	210656	212319	7631	5921	0	2662
ON478170.1	ON478174.1	95.565	1691	25	18	26901	28576	157992	156337	0	2662
ON478170.1	ON478174.1	97.252	1565	25	2	178453	180017	145390	146936	0	2636
ON478170.1	ON478174.1	93.622	1803	45	18	131120	132880	4137	5911	0	2628
ON478170.1	ON478174.1	95.049	1636	25	11	31856	33442	221512	219884	0	2521
ON478170.1	ON478174.1	94.734	1633	29	19	283885	285470	134786	136408	0	2486
ON478170.1	ON478174.1	97.059	1462	21	3	195592	197031	177482	178943	0	2442
ON478170.1	ON478174.1	95.773	1443	15	12	215607	217004	234081	235522	0	2285
ON478170.1	ON478174.1	95.702	1396	23	7	74736	76112	197896	199273	0	2211
ON478170.1	ON478174.1	94.341	1449	33	13	181327	182752	3904	2482	0	2176
ON478170.1	ON478174.1	95.789	1211	43	5	242367	243569	85608	86818	0	1947
ON478170.1	ON478174.1	95.164	1220	43	12	76235	77451	199268	200474	0	1912
ON478170.1	ON478174.1	95.037	1209	20	6	108148	109324	213115	214315	0	1864
ON478170.1	ON478174.1	95.325	1155	22	9	65831	66977	39745	40875	0	1805
ON478170.1	ON478174.1	97.531	1053	26	0	277411	278463	15287	14235	0	1801
ON478170.1	ON478174.1	97.941	1020	14	2	8400	9416	194920	193905	0	1760
ON478170.1	ON478174.1	96.022	1081	22	4	214541	215605	242230	241155	0	1738
ON478170.1	ON478174.1	93.345	1172	35	15	66981	68135	71412	70267	0	1692
ON478170.1	ON478174.1	97.033	1011	20	4	188749	189750	224257	223248	0	1692
ON478170.1	ON478174.1	96.333	1009	14	5	172055	173041	271684	270677	0	1637
ON478170.1	ON478174.1	98.384	928	15	0	250739	251666	104073	103146	0	1631
ON478170.1	ON478174.1	96.77	836	21	3	270320	271149	53258	52423	0	1389
ON478170.1	ON478174.1	95.89	803	13	4	90369	91157	191777	192573	0	1282
ON478170.1	ON478174.1	97.956	734	15	0	231373	232106	218182	217449	0	1273
ON478170.1	ON478174.1	96.649	746	13	2	17138	17883	200458	201191	0	1229
ON478170.1	ON478174.1	96.264	696	13	3	241673	242367	84693	85376	0	1129
ON478170.1	ON478174.1	97.508	642	16	0	81150	81791	225696	226337	0	1098
ON478170.1	ON478174.1	95.352	667	18	4	210733	211386	74530	75196	0	1048
ON478170.1	ON478174.1	97.111	623	13	1	71130	71752	54530	55147	0	1046
ON478170.1	ON478174.1	95.794	642	10	5	142749	143373	166220	166861	0	1020
ON478170.1	ON478174.1	94.109	662	17	4	1167	1813	215081	214427	0	987
ON478170.1	ON478174.1	95.537	605	22	1	10109	10713	193521	192922	0	963
ON478170.1	ON478174.1	93.016	673	19	7	520	1176	216046	215386	0	957
ON478170.1	ON478174.1	89.552	737	53	10	72247	72976	56869	57588	0	913
ON478170.1	ON478174.1	92.892	619	10	7	28555	29148	148571	147962	0	869
ON478170.1	ON478174.1	92.769	567	8	12	132998	133536	138907	139468	0	789
ON478170.1	ON478174.1	97.009	468	10	3	130237	130700	44868	44401	0	784
ON478170.1	ON478174.1	94.455	505	10	4	294191	294682	216796	216297	0	761
ON478170.1	ON478174.1	92.941	510	19	3	271434	271928	51951	51444	0	726
ON478170.1	ON478174.1	94.872	429	17	1	10285	10713	102536	102113	0	665
ON478170.1	ON478174.1	99.437	355	2	0	84693	85047	53747	53393	0	645
ON478170.1	ON478174.1	83.961	717	40	29	70227	70893	236230	235539	8.06e-176	617
ON478170.1	ON478174.1	86.131	548	13	16	150269	150816	174471	174955	3e-150	532
ON478170.1	ON478174.1	98.288	292	5	0	271150	271441	52461	52170	3.91e-144	512
ON478170.1	ON478174.1	90.113	354	13	6	69894	70225	74073	73720	1.87e-122	440
ON478170.1	ON478174.1	96.565	262	7	2	155426	155687	233834	234093	3.13e-120	433
ON478170.1	ON478174.1	94.662	281	9	3	149448	149722	172313	172593	1.13e-119	431
ON478170.1	ON478174.1	97.959	245	5	0	193736	193980	132206	132450	5.24e-118	425
ON478170.1	ON478174.1	93.284	268	17	1	92469	92736	142247	142513	1.48e-108	394
ON478170.1	ON478174.1	93.574	249	5	3	195358	195596	13238	13485	1.5e-98	361
ON478170.1	ON478174.1	91.321	265	12	5	35185	35440	57871	57609	9.02e-96	351
ON478170.1	ON478174.1	79.742	543	57	22	188319	188840	8010	7500	1.51e-93	344
ON478170.1	ON478174.1	89.883	257	25	1	166015	166271	49190	49445	4.23e-89	329
ON478170.1	ON478174.1	94.149	188	10	1	166975	167162	44639	44825	9.28e-76	285
ON478170.1	ON478174.1	96.319	163	5	1	159062	159223	12939	13101	3.36e-70	267
ON478170.1	ON478174.1	98.026	152	3	0	143368	143519	166997	167148	1.21e-69	265
ON478170.1	ON478174.1	98.601	143	2	0	98197	98339	276676	276818	2.62e-66	254
ON478170.1	ON478174.1	97.917	144	3	0	183794	183937	138346	138489	3.39e-65	250
ON478170.1	ON478174.1	88.889	216	5	6	35384	35586	219898	219689	1.22e-64	248
ON478170.1	ON478174.1	89.95	199	5	4	264517	264709	173092	173281	5.67e-63	243
ON478170.1	ON478174.1	87.204	211	12	8	104470	104668	101455	101662	5.71e-58	226
ON478170.1	ON478174.1	94.483	145	7	1	281913	282057	132813	132956	7.38e-57	222
ON478170.1	ON478174.1	87.179	195	11	2	84478	84662	197769	197959	5.75e-53	209
ON478170.1	ON478174.1	90.541	148	14	0	188316	188463	102069	102216	4.47e-49	196
ON478170.1	ON478174.1	90.541	148	14	0	188316	188463	192878	193025	4.47e-49	196
ON478170.1	ON478174.1	94.355	124	7	0	98348	98471	154940	154817	2.08e-47	191
ON478170.1	ON478174.1	91.912	136	4	1	241534	241662	84392	84527	3.48e-45	183
ON478170.1	ON478174.1	100	95	0	0	247686	247780	275481	275575	5.83e-43	176
ON478170.1	ON478174.1	98.947	95	1	0	176841	176935	106967	106873	2.71e-41	171
ON478170.1	ON478174.1	97.959	98	2	0	144718	144815	110100	110197	2.71e-41	171
ON478170.1	ON478174.1	89.552	134	5	2	188599	188732	49092	48968	1.63e-38	161
ON478170.1	ON478174.1	88.806	134	6	5	210657	210783	224291	224160	7.59e-37	156
ON478170.1	ON478174.1	94.681	94	5	0	225798	225891	100159	100066	4.57e-34	147
ON478170.1	ON478174.1	98.765	81	1	0	78904	78984	151169	151249	1.64e-33	145
ON478170.1	ON478174.1	97.619	84	2	0	8215	8298	195234	195151	1.64e-33	145
ON478170.1	ON478174.1	98.75	80	1	0	178032	178111	92606	92685	5.91e-33	143
ON478170.1	ON478174.1	88.095	126	5	6	68150	68271	70212	70093	2.13e-32	141
ON478170.1	ON478174.1	89.474	114	4	1	210170	210275	228455	228568	2.75e-31	137
ON478170.1	ON478174.1	98.701	77	0	1	227100	227176	155281	155356	9.89e-31	135
ON478170.1	ON478174.1	85.401	137	8	4	36306	36433	53280	53413	1.28e-29	132
ON478170.1	ON478174.1	98.649	74	1	0	97572	97645	106822	106895	1.28e-29	132
ON478170.1	ON478174.1	98.592	71	1	0	210656	210726	75756	75826	5.95e-28	126
ON478170.1	ON478174.1	98.592	71	1	0	217005	217075	226395	226325	5.95e-28	126
ON478170.1	ON478174.1	92.857	84	4	2	72892	72974	197969	197887	2.77e-26	121
ON478170.1	ON478174.1	96	75	2	1	72892	72966	224142	224215	2.77e-26	121
ON478170.1	ON478174.1	94.737	76	4	0	84587	84662	224227	224152	9.96e-26	119
ON478170.1	ON478174.1	95.89	73	2	1	167437	167508	68102	68030	3.58e-25	117
ON478170.1	ON478174.1	87.5	104	5	2	135198	135293	71538	71641	4.63e-24	113
ON478170.1	ON478174.1	84.677	124	6	3	11119	11229	74641	74518	1.67e-23	111
ON478170.1	ON478174.1	97.015	67	1	1	93887	93953	193905	193970	1.67e-23	111
ON478170.1	ON478174.1	89.247	93	4	3	188787	188874	197892	197983	1.67e-23	111
ON478170.1	ON478174.1	94.366	71	4	0	51599	51669	108582	108652	5.99e-23	110
ON478170.1	ON478174.1	100	59	0	0	90310	90368	191604	191662	5.99e-23	110
ON478170.1	ON478174.1	88.66	97	2	2	318	414	216150	216063	5.99e-23	110
ON478170.1	ON478174.1	100	58	0	0	71793	71850	56804	56861	2.16e-22	108
ON478170.1	ON478174.1	98.387	62	0	1	282126	282187	271857	271917	2.16e-22	108
ON478170.1	ON478174.1	96.774	62	2	0	224822	224883	40004	40065	2.79e-21	104
ON478170.1	ON478174.1	94.118	68	4	0	72912	72979	74584	74517	2.79e-21	104
ON478170.1	ON478174.1	94.118	68	4	0	225433	225500	144579	144512	2.79e-21	104
ON478170.1	ON478174.1	88.764	89	4	3	74736	74819	224215	224128	2.79e-21	104
ON478170.1	ON478174.1	100	55	0	0	71023	71077	56527	56581	1e-20	102
ON478170.1	ON478174.1	96.721	61	2	0	289276	289336	139325	139265	1e-20	102
ON478170.1	ON478174.1	87.5	88	9	2	84587	84674	7566	7481	3.61e-20	100
ON478170.1	ON478174.1	82.308	130	7	9	38247	38360	57550	57679	1.3e-19	99
ON478170.1	ON478174.1	82.308	130	7	9	232148	232261	57550	57679	1.3e-19	99
ON478170.1	ON478174.1	96.61	59	2	0	98306	98364	68517	68575	1.3e-19	99
ON478170.1	ON478174.1	100	52	0	0	188733	188784	75775	75826	4.67e-19	97.1
ON478170.1	ON478174.1	100	50	0	0	173214	173263	133053	133102	6.04e-18	93.5
ON478170.1	ON478174.1	83.036	112	6	3	11119	11217	7443	7554	7.81e-17	89.8
ON478170.1	ON478174.1	98	50	1	0	153304	153353	21801	21850	2.81e-16	87.9
ON478170.1	ON478174.1	96.226	53	2	0	248841	248893	193683	193631	2.81e-16	87.9
ON478170.1	ON478174.1	98	50	1	0	38309	38358	219856	219905	2.81e-16	87.9
ON478170.1	ON478174.1	98	50	1	0	232210	232259	219856	219905	2.81e-16	87.9
ON478170.1	ON478174.1	98	50	1	0	48106	48155	231509	231558	2.81e-16	87.9
ON478170.1	ON478174.1	96.154	52	2	0	22694	22745	62662	62611	1.01e-15	86.1
ON478170.1	ON478174.1	89.189	74	0	3	247758	247823	92055	91982	1.01e-15	86.1
ON478170.1	ON478174.1	87.5	80	2	1	252526	252597	167802	167723	1.01e-15	86.1
ON478170.1	ON478174.1	96.154	52	2	0	37292	37343	231077	231128	1.01e-15	86.1
ON478170.1	ON478174.1	93.22	59	3	1	225612	225669	276843	276785	1.01e-15	86.1
ON478170.1	ON478174.1	97.917	48	1	0	210656	210703	68524	68571	3.63e-15	84.2
ON478170.1	ON478174.1	85.057	87	7	3	232106	232187	74603	74518	3.63e-15	84.2
ON478170.1	ON478174.1	97.917	48	1	0	210656	210703	92722	92769	3.63e-15	84.2
ON478170.1	ON478174.1	94.444	54	3	0	26847	26900	117850	117903	3.63e-15	84.2
ON478170.1	ON478174.1	87.671	73	6	1	225590	225662	7562	7631	1.31e-14	82.4
ON478170.1	ON478174.1	92.857	56	4	0	225607	225662	48922	48977	1.31e-14	82.4
ON478170.1	ON478174.1	84.884	86	8	2	38206	38286	74603	74518	1.31e-14	82.4
ON478170.1	ON478174.1	86.667	75	8	2	84600	84674	74531	74603	1.31e-14	82.4
ON478170.1	ON478174.1	100	44	0	0	29599	29642	126615	126658	1.31e-14	82.4
ON478170.1	ON478174.1	97.872	47	1	0	70847	70893	226491	226445	1.31e-14	82.4
ON478170.1	ON478174.1	92.727	55	4	0	72912	72966	7500	7554	4.7e-14	80.5
ON478170.1	ON478174.1	97.872	47	0	1	274789	274834	54466	54420	4.7e-14	80.5
ON478170.1	ON478174.1	87.5	72	6	1	225590	225661	224223	224291	4.7e-14	80.5
ON478170.1	ON478174.1	96	50	1	1	265660	265709	237738	237786	4.7e-14	80.5
ON478170.1	ON478174.1	86.667	75	4	3	232106	232175	7481	7554	1.69e-13	78.7
ON478170.1	ON478174.1	86.076	79	4	4	74732	74805	57581	57505	1.69e-13	78.7
ON478170.1	ON478174.1	95.833	48	2	0	212604	212651	171188	171141	1.69e-13	78.7
ON478170.1	ON478174.1	86.486	74	5	2	38206	38274	7481	7554	6.08e-13	76.8
ON478170.1	ON478174.1	97.778	45	0	1	9351	9394	88354	88310	6.08e-13	76.8
ON478170.1	ON478174.1	97.727	44	1	0	85058	85101	219307	219350	6.08e-13	76.8
ON478170.1	ON478174.1	100	41	0	0	81116	81156	225575	225535	6.08e-13	76.8
ON478170.1	ON478174.1	89.655	58	6	0	225612	225669	92772	92715	2.19e-12	75
ON478170.1	ON478174.1	93.75	48	3	0	173602	173649	89675	89722	7.87e-12	73.1
ON478170.1	ON478174.1	92.453	53	0	1	12796	12844	202780	202832	7.87e-12	73.1
ON478170.1	ON478174.1	97.561	41	1	0	170992	171032	6540	6580	2.83e-11	71.3
ON478170.1	ON478174.1	85.333	75	4	4	188791	188860	57577	57505	2.83e-11	71.3
ON478170.1	ON478174.1	97.619	42	0	1	284235	284276	62303	62343	2.83e-11	71.3
ON478170.1	ON478174.1	87.692	65	2	3	38215	38274	224152	224215	2.83e-11	71.3
ON478170.1	ON478174.1	87.692	65	2	3	232116	232175	224152	224215	2.83e-11	71.3
ON478170.1	ON478174.1	100	37	0	0	176094	176130	93588	93552	1.02e-10	69.4
ON478170.1	ON478174.1	100	37	0	0	169508	169544	120649	120685	1.02e-10	69.4
ON478170.1	ON478174.1	100	37	0	0	142620	142656	133073	133109	1.02e-10	69.4
ON478170.1	ON478174.1	89.655	58	1	2	210729	210781	197892	197949	1.02e-10	69.4
ON478170.1	ON478174.1	100	37	0	0	120996	121032	252811	252847	1.02e-10	69.4
ON478170.1	ON478174.1	100	37	0	0	142620	142656	271877	271913	1.02e-10	69.4
ON478170.1	ON478174.1	87.5	64	1	1	97870	97933	55234	55178	3.66e-10	67.6
ON478170.1	ON478174.1	93.333	45	3	0	252705	252749	197864	197820	3.66e-10	67.6
ON478170.1	ON478174.1	87.302	63	2	3	11169	11225	197949	197887	3.66e-10	67.6
ON478170.1	ON478174.1	93.333	45	3	0	173008	173052	256449	256405	3.66e-10	67.6
ON478170.1	ON478174.1	97.368	38	1	0	36556	36593	13023	12986	1.32e-09	65.8
ON478170.1	ON478174.1	88.679	53	6	0	84600	84652	57576	57524	1.32e-09	65.8
ON478170.1	ON478174.1	95.238	42	1	1	277029	277069	135146	135187	1.32e-09	65.8
ON478170.1	ON478174.1	86.154	65	3	3	232116	232175	197959	197896	1.32e-09	65.8
ON478170.1	ON478174.1	86.154	65	3	3	38215	38274	197959	197896	1.32e-09	65.8
ON478170.1	ON478174.1	97.368	38	1	0	159109	159146	219059	219096	1.32e-09	65.8
ON478170.1	ON478174.1	89.286	56	1	2	11167	11217	224160	224215	1.32e-09	65.8
ON478170.1	ON478174.1	100	34	0	0	60101	60134	34245	34212	4.73e-09	63.9
ON478170.1	ON478174.1	97.297	37	1	0	145367	145403	49609	49573	4.73e-09	63.9
ON478170.1	ON478174.1	88.889	54	2	1	200265	200318	83077	83028	4.73e-09	63.9
ON478170.1	ON478174.1	97.297	37	1	0	208416	208452	135376	135412	4.73e-09	63.9
ON478170.1	ON478174.1	95	40	1	1	11205	11244	217006	216968	1.7e-08	62.1
ON478170.1	ON478174.1	97.222	36	1	0	210290	210325	231036	231071	1.7e-08	62.1
ON478170.1	ON478174.1	94.872	39	1	1	11190	11227	57550	57588	6.12e-08	60.2
ON478170.1	ON478174.1	100	32	0	0	265868	265899	74340	74371	6.12e-08	60.2
ON478170.1	ON478174.1	90.909	44	4	0	54308	54351	214442	214485	6.12e-08	60.2
ON478170.1	ON478174.1	100	31	0	0	237889	237919	56198	56168	2.2e-07	58.4
ON478170.1	ON478174.1	97.143	35	0	1	206563	206596	59799	59833	2.2e-07	58.4
ON478170.1	ON478174.1	83.582	67	6	2	74724	74785	74518	74584	2.2e-07	58.4
ON478170.1	ON478174.1	97.059	34	1	0	222063	222096	124517	124550	2.2e-07	58.4
ON478170.1	ON478174.1	85.714	56	7	1	165915	165970	168525	168471	2.2e-07	58.4
ON478170.1	ON478174.1	85.714	56	7	1	130767	130822	168471	168525	2.2e-07	58.4
ON478170.1	ON478174.1	97.059	34	1	0	172055	172088	245186	245153	2.2e-07	58.4
ON478170.1	ON478174.1	97.059	34	1	0	173008	173041	245153	245186	2.2e-07	58.4
ON478170.1	ON478174.1	97.059	34	1	0	128616	128649	270677	270710	2.2e-07	58.4
ON478170.1	ON478174.1	100	30	0	0	55760	55789	29545	29516	7.92e-07	56.5
ON478170.1	ON478174.1	100	30	0	0	176264	176293	88286	88315	7.92e-07	56.5
ON478170.1	ON478174.1	100	29	0	0	278000	278028	14670	14698	2.85e-06	54.7
ON478170.1	ON478174.1	96.875	32	1	0	219861	219892	82385	82354	2.85e-06	54.7
ON478174.1	ON478176.1	97.393	12120	132	53	160551	172593	30166	42178	0	20461
ON478174.1	ON478176.1	97.595	10518	125	42	246444	256916	139521	149955	0	17904
ON478174.1	ON478176.1	95.409	8495	168	69	260377	268775	467350	458982	0	13322
ON478174.1	ON478176.1	97.737	7248	96	11	75841	83033	79185	86419	0	12414
ON478174.1	ON478176.1	97.06	7314	85	34	18761	26034	239648	246871	0	12196
ON478174.1	ON478176.1	96.589	7213	129	26	127995	135142	173475	166315	0	11849
ON478174.1	ON478176.1	97.339	4999	61	20	271685	276659	455964	451014	0	8429
ON478174.1	ON478176.1	97.636	4823	77	9	201188	205998	343749	348546	0	8240
ON478174.1	ON478176.1	96.383	4838	65	30	207931	212688	354917	359724	0	7864
ON478174.1	ON478176.1	97.961	4464	43	15	88310	92748	86791	91231	0	7696
ON478174.1	ON478176.1	97.026	4371	53	17	177125	181469	319008	314689	0	7280
ON478174.1	ON478176.1	97.249	4108	57	20	119961	124044	198385	202460	0	6909
ON478174.1	ON478176.1	97.466	4065	70	15	32090	36137	252888	256936	0	6905
ON478174.1	ON478176.1	96.774	4123	72	20	104047	108155	59032	63107	0	6820
ON478174.1	ON478176.1	96.135	3855	119	7	63011	66857	107471	103639	0	6266
ON478174.1	ON478176.1	97.143	3395	64	15	192927	196305	367128	370505	0	5701
ON478174.1	ON478176.1	95.407	2961	57	21	2991	5911	353432	350511	0	4641
ON478174.1	ON478176.1	97.723	2679	49	3	37067	39744	258401	261068	0	4599
ON478174.1	ON478176.1	96.033	2798	56	21	29327	32083	249644	252427	0	4501
ON478174.1	ON478176.1	95.79	2803	49	14	96165	98948	157808	160560	0	4458
ON478174.1	ON478176.1	96.55	2725	34	14	241155	243876	134413	137080	0	4457
ON478174.1	ON478176.1	97.286	2542	32	11	231575	234093	14769	12242	0	4277
ON478174.1	ON478176.1	96.833	2463	43	8	117511	119960	195892	198332	0	4084
ON478174.1	ON478176.1	96.437	2498	42	10	257264	259734	359858	362335	0	4076
ON478174.1	ON478176.1	95.752	2448	69	9	183420	185846	113175	115608	0	3912
ON478174.1	ON478176.1	96.838	2277	42	10	124388	126658	203157	205409	0	3779
ON478174.1	ON478176.1	97.183	2201	43	9	269504	271701	458258	456074	0	3703
ON478174.1	ON478176.1	97.812	2102	30	5	145378	147463	386861	384760	0	3613
ON478174.1	ON478176.1	94.784	2128	62	17	84713	86818	236782	238882	0	3269
ON478174.1	ON478176.1	97.36	1894	28	12	145585	147463	313796	311910	0	3201
ON478174.1	ON478176.1	96.343	1887	35	15	244591	246462	137599	139466	0	3072
ON478174.1	ON478176.1	95.773	1940	21	26	59129	61051	429311	427416	0	3072
ON478174.1	ON478176.1	94.86	1965	44	17	151169	153108	304235	302303	0	3016
ON478174.1	ON478176.1	98.806	1675	20	0	217478	219152	297998	299672	0	2983
ON478174.1	ON478176.1	94.079	1959	40	21	1	1909	67652	69584	0	2905
ON478174.1	ON478176.1	97.531	1701	30	7	43824	45520	7034	8726	0	2898
ON478174.1	ON478176.1	97.562	1682	29	5	66895	68567	443213	444891	0	2868
ON478174.1	ON478176.1	96.74	1687	22	8	5912	7596	270840	269185	0	2780
ON478174.1	ON478176.1	92.254	1988	65	22	175182	177093	321188	319214	0	2736
ON478174.1	ON478176.1	96.539	1618	23	7	46360	47970	22868	21277	0	2647
ON478174.1	ON478176.1	97.448	1489	27	3	126449	127929	174960	173475	0	2529
ON478174.1	ON478176.1	96.301	1541	31	7	147506	149024	311560	310024	0	2507
ON478174.1	ON478176.1	93.566	1694	41	18	196305	197969	377123	378777	0	2462
ON478174.1	ON478176.1	97.341	1429	30	4	93397	94824	149932	151353	0	2422
ON478174.1	ON478176.1	97.196	1391	25	5	197892	199273	47532	48917	0	2340
ON478174.1	ON478176.1	95.711	1469	20	7	234087	235535	134407	132962	0	2324
ON478174.1	ON478176.1	97.022	1343	21	4	11608	12944	431813	430484	0	2241
ON478174.1	ON478176.1	95.997	1299	16	6	26820	28090	246973	248263	0	2078
ON478174.1	ON478176.1	90.356	1628	80	25	224728	226337	97027	95459	0	2065
ON478174.1	ON478176.1	97.981	1189	14	4	135224	136407	166324	165141	0	2054
ON478174.1	ON478176.1	91.739	1489	24	15	61269	62670	185066	186542	0	1977
ON478174.1	ON478176.1	97.543	1099	16	4	100724	101819	152962	154052	0	1869
ON478174.1	ON478176.1	92.688	1313	41	13	28076	29343	248280	249582	0	1842
ON478174.1	ON478176.1	98.008	1054	12	5	51444	52491	334476	335526	0	1821
ON478174.1	ON478176.1	96.907	1067	14	4	94805	95862	151661	152717	0	1770
ON478174.1	ON478176.1	98.611	936	13	0	223279	224214	9446	10381	0	1657
ON478174.1	ON478176.1	98.008	954	12	1	206922	207868	353967	354920	0	1650
ON478174.1	ON478176.1	98.071	933	17	1	103142	104073	57939	58871	0	1622
ON478174.1	ON478176.1	96.701	970	24	2	199513	200474	306657	305688	0	1607
ON478174.1	ON478176.1	97.7	913	21	0	14636	15548	120012	119100	0	1570
ON478174.1	ON478176.1	95.099	959	17	8	39745	40686	261298	262243	0	1483
ON478174.1	ON478176.1	96.614	886	25	2	158234	159118	216815	215934	0	1465
ON478174.1	ON478176.1	93.782	981	35	11	42908	43873	264634	265603	0	1450
ON478174.1	ON478176.1	92.736	1005	18	9	188238	189215	373115	374091	0	1400
ON478174.1	ON478176.1	96.009	852	30	2	137917	138768	301588	300741	0	1382
ON478174.1	ON478176.1	94.203	897	38	5	9142	10029	162390	161499	0	1356
ON478174.1	ON478176.1	98.028	710	9	5	138906	139610	350394	349685	0	1229
ON478174.1	ON478176.1	97.578	702	17	0	13261	13962	322763	323464	0	1203
ON478174.1	ON478176.1	96.61	708	5	3	54546	55234	380655	379948	0	1157
ON478174.1	ON478176.1	98.462	650	6	1	259772	260421	468149	467504	0	1142
ON478174.1	ON478176.1	95.075	731	13	3	185907	186620	115602	116326	0	1129
ON478174.1	ON478176.1	98.869	619	5	2	227219	227836	288243	287626	0	1103
ON478174.1	ON478176.1	96.702	667	12	1	74530	75196	269227	269883	0	1101
ON478174.1	ON478176.1	97.667	643	9	1	157400	158036	217497	216855	0	1099
ON478174.1	ON478176.1	98.39	621	6	1	52680	53300	3730	3114	0	1088
ON478174.1	ON478176.1	93.939	726	19	9	277043	277763	66946	67651	0	1074
ON478174.1	ON478176.1	95.808	668	8	5	268763	269425	458900	458248	0	1061
ON478174.1	ON478176.1	99.639	554	2	0	182657	183210	403012	403565	0	1013
ON478174.1	ON478176.1	97.302	593	9	1	16019	16604	119111	118519	0	1000
ON478174.1	ON478176.1	89.778	812	35	15	36134	36902	257598	258404	0	996
ON478174.1	ON478176.1	92.535	710	23	9	17566	18246	127246	126538	0	990
ON478174.1	ON478176.1	91.736	726	37	8	56869	57577	379423	378704	0	987
ON478174.1	ON478176.1	95.902	610	16	1	191884	192484	113141	112532	0	979
ON478174.1	ON478176.1	91.102	708	45	9	8393	9100	163864	163175	0	942
ON478174.1	ON478176.1	98.491	530	8	0	244043	244572	137081	137610	0	935
ON478174.1	ON478176.1	95.254	590	26	2	48300	48889	372530	371943	0	933
ON478174.1	ON478176.1	92.308	650	15	5	116905	117519	429499	430148	0	891
ON478174.1	ON478176.1	89.503	724	29	17	226505	227216	294975	294287	0	872
ON478174.1	ON478176.1	97.61	502	12	0	186605	187106	2071	2572	0	861
ON478174.1	ON478176.1	97.61	502	12	0	186605	187106	191258	191759	0	861
ON478174.1	ON478176.1	87.24	768	28	26	72791	73538	206812	207529	0	811
ON478174.1	ON478176.1	92.933	566	21	8	53280	53826	269048	268483	0	806
ON478174.1	ON478176.1	86.375	778	31	21	42059	42773	263877	264642	0	780
ON478174.1	ON478176.1	83.531	929	46	22	40880	41709	262680	263600	0	769
ON478174.1	ON478176.1	91.797	512	13	6	136402	136888	426343	425836	0	686
ON478174.1	ON478176.1	96.814	408	10	2	66835	67242	56693	57097	0	678
ON478174.1	ON478176.1	93.177	469	18	4	111401	111864	73228	73687	0	676
ON478174.1	ON478176.1	96.658	389	10	2	66854	67242	77692	78077	0	643
ON478174.1	ON478176.1	93.049	446	9	2	153415	153860	302204	301781	4.61e-180	632
ON478174.1	ON478176.1	94.033	419	20	2	102118	102536	367128	367541	1.66e-179	630
ON478174.1	ON478176.1	95.897	390	2	5	228061	228450	226717	226342	3.59e-176	619
ON478174.1	ON478176.1	95.396	391	9	1	2149	2539	24434	24053	1.67e-174	614
ON478174.1	ON478176.1	94.75	400	11	2	2487	2877	375285	375683	1.67e-174	614
ON478174.1	ON478176.1	97.23	361	4	2	124044	124404	202633	202987	2.79e-172	606
ON478174.1	ON478176.1	88.202	534	12	8	11074	11607	448327	447845	2.81e-167	590
ON478174.1	ON478176.1	93.317	404	8	7	98944	99342	222016	221627	6.09e-164	579
ON478174.1	ON478176.1	86.871	556	14	16	174471	174968	42731	43285	1.32e-160	568
ON478174.1	ON478176.1	93.668	379	16	1	190815	191185	44429	44807	2.21e-158	560
ON478174.1	ON478176.1	94.505	364	18	2	182178	182540	287330	286968	2.21e-158	560
ON478174.1	ON478176.1	97.087	309	5	1	16744	17048	45166	44858	1.35e-145	518
ON478174.1	ON478176.1	96.503	286	10	0	45523	45808	8985	9270	2.96e-132	473
ON478174.1	ON478176.1	97.244	254	4	2	199268	199520	49038	49289	2.33e-118	427
ON478174.1	ON478176.1	96.154	260	10	0	49185	49444	66721	66462	8.4e-118	425
ON478174.1	ON478176.1	93.704	270	14	2	66859	67128	103608	103342	1.42e-110	401
ON478174.1	ON478176.1	88.462	312	28	8	49867	50173	437039	437347	3.99e-101	370
ON478174.1	ON478176.1	99.435	177	1	0	53124	53300	192471	192295	1.13e-86	322
ON478174.1	ON478176.1	100	165	0	0	137700	137864	414109	413945	1.14e-81	305
ON478174.1	ON478176.1	88.636	264	11	7	111097	111360	72876	73120	4.11e-81	303
ON478174.1	ON478176.1	99.394	165	1	0	201027	201191	343485	343649	5.31e-80	300
ON478174.1	ON478176.1	91.818	220	6	2	110850	111069	72674	72881	6.87e-79	296
ON478174.1	ON478176.1	95.652	184	7	1	2797	2980	45923	46105	2.47e-78	294
ON478174.1	ON478176.1	96.089	179	7	0	216772	216950	366541	366363	8.89e-78	292
ON478174.1	ON478176.1	95.604	182	6	2	1974	2154	223846	224026	3.2e-77	291
ON478174.1	ON478176.1	99.367	158	1	0	276676	276833	91089	91246	4.13e-76	287
ON478174.1	ON478176.1	92.929	198	5	2	173092	173281	23724	23920	6.92e-74	279
ON478174.1	ON478176.1	98.125	160	3	0	213562	213721	283931	284090	6.92e-74	279
ON478174.1	ON478176.1	93.443	183	3	2	138744	138921	394356	394534	6.97e-69	263
ON478174.1	ON478176.1	85.657	251	30	3	192812	193057	76700	76949	9.01e-68	259
ON478174.1	ON478176.1	87.013	231	29	1	224332	224562	107000	107229	9.01e-68	259
ON478174.1	ON478176.1	83.333	330	5	9	150488	150816	210239	210519	9.01e-68	259
ON478174.1	ON478176.1	98.611	144	2	0	189661	189804	24462	24605	1.17e-66	255
ON478174.1	ON478176.1	98.601	143	2	0	194585	194727	57098	57240	4.19e-66	254
ON478174.1	ON478176.1	98.601	143	2	0	194585	194727	78078	78220	4.19e-66	254
ON478174.1	ON478176.1	86.454	251	10	9	259828	260063	387526	387285	4.19e-66	254
ON478174.1	ON478176.1	84.921	252	32	4	102000	102248	76701	76949	5.42e-65	250
ON478174.1	ON478176.1	91.62	179	14	1	57524	57702	107795	107972	7.02e-64	246
ON478174.1	ON478176.1	91.62	179	14	1	48538	48715	189292	189114	7.02e-64	246
ON478174.1	ON478176.1	84.127	252	33	5	7835	8082	76949	76701	4.22e-61	237
ON478174.1	ON478176.1	97.778	135	3	0	167896	168030	102841	102707	5.46e-60	233
ON478174.1	ON478176.1	90	180	14	1	172596	172771	42484	42663	7.07e-59	230
ON478174.1	ON478176.1	98.4	125	2	0	56735	56859	379964	379840	4.25e-56	220
ON478174.1	ON478176.1	98.361	122	2	0	195540	195661	372515	372636	1.98e-54	215
ON478174.1	ON478176.1	98.347	121	2	0	49185	49305	164929	165049	7.12e-54	213
ON478174.1	ON478176.1	99.145	117	1	0	164360	164476	387186	387302	2.56e-53	211
ON478174.1	ON478176.1	92.157	153	4	4	132913	133064	296531	296676	9.21e-53	209
ON478174.1	ON478176.1	98.214	112	2	0	182072	182183	287718	287607	7.17e-49	196
ON478174.1	ON478176.1	77.088	419	43	30	173543	173949	131254	131631	9.27e-48	193
ON478174.1	ON478176.1	96.552	116	4	0	224142	224257	297976	297861	9.27e-48	193
ON478174.1	ON478176.1	98.131	107	2	0	217769	217875	4215	4321	4.31e-46	187
ON478174.1	ON478176.1	100	98	0	0	224160	224257	269282	269185	2.01e-44	182
ON478174.1	ON478176.1	98.095	105	1	1	206159	206262	348545	348649	2.01e-44	182
ON478174.1	ON478176.1	94.872	117	2	1	276768	276884	66835	66947	7.22e-44	180
ON478174.1	ON478176.1	100	95	0	0	275481	275575	61949	61855	9.34e-43	176
ON478174.1	ON478176.1	85.263	190	7	8	110574	110763	72489	72657	9.34e-43	176
ON478174.1	ON478176.1	98.969	97	1	0	224131	224227	47620	47524	3.36e-42	174
ON478174.1	ON478176.1	91.538	130	2	2	190602	190727	683	559	4.34e-41	171
ON478174.1	ON478176.1	97.959	98	2	0	110100	110197	37990	38087	4.34e-41	171
ON478174.1	ON478176.1	91.538	130	2	2	190602	190727	189873	189749	4.34e-41	171
ON478174.1	ON478176.1	95.283	106	4	1	57563	57668	387961	387857	5.62e-40	167
ON478174.1	ON478176.1	95.146	103	5	0	7494	7596	297963	297861	7.27e-39	163
ON478174.1	ON478176.1	96.04	101	3	1	219786	219885	301692	301792	7.27e-39	163
ON478174.1	ON478176.1	97.826	92	2	0	82139	82230	33730	33639	9.4e-38	159
ON478174.1	ON478176.1	96.842	95	3	0	106873	106967	452081	452175	9.4e-38	159
ON478174.1	ON478176.1	95.833	96	3	1	164059	164153	85599	85504	4.38e-36	154
ON478174.1	ON478176.1	87.591	137	7	1	74529	74665	107849	107723	5.66e-35	150
ON478174.1	ON478176.1	98.81	84	1	0	226325	226408	132896	132979	5.66e-35	150
ON478174.1	ON478176.1	87.5	136	7	1	7419	7554	107723	107848	2.04e-34	148
ON478174.1	ON478176.1	96.667	90	2	1	145291	145380	387736	387648	2.04e-34	148
ON478174.1	ON478176.1	94.681	94	5	0	100066	100159	444641	444734	7.32e-34	147
ON478174.1	ON478176.1	96.552	87	3	0	197897	197983	10381	10295	2.63e-33	145
ON478174.1	ON478176.1	92.157	102	7	1	192775	192876	366212	366312	9.47e-33	143
ON478174.1	ON478176.1	93.75	96	3	1	147450	147545	311720	311628	3.41e-32	141
ON478174.1	ON478176.1	93.75	96	3	1	147450	147545	384570	384478	3.41e-32	141
ON478174.1	ON478176.1	98.718	78	1	0	67051	67128	348901	348824	1.23e-31	139
ON478174.1	ON478176.1	97.5	80	2	0	25302	25381	123072	122993	4.41e-31	137
ON478174.1	ON478176.1	97.5	80	2	0	245412	245491	325720	325641	4.41e-31	137
ON478174.1	ON478176.1	95.349	86	4	0	224142	224227	378777	378692	4.41e-31	137
ON478174.1	ON478176.1	98.701	77	0	1	155281	155356	56969	56893	1.58e-30	135
ON478174.1	ON478176.1	98.701	77	0	1	155281	155356	443432	443356	1.58e-30	135
ON478174.1	ON478176.1	83.871	155	10	4	219781	219920	107808	107962	5.7e-30	134
ON478174.1	ON478176.1	98.649	74	1	0	91982	92055	61804	61877	2.05e-29	132
ON478174.1	ON478176.1	91.489	94	8	0	237536	237629	10847	10940	7.37e-29	130
ON478174.1	ON478176.1	97.403	77	1	1	155281	155356	77949	77873	7.37e-29	130
ON478174.1	ON478176.1	88.496	113	5	6	169015	169125	186762	186868	7.37e-29	130
ON478174.1	ON478176.1	100	68	0	0	224160	224227	3095	3028	9.54e-28	126
ON478174.1	ON478176.1	100	68	0	0	224160	224227	192276	192209	9.54e-28	126
ON478174.1	ON478176.1	90.816	98	4	2	145303	145395	231265	231168	9.54e-28	126
ON478174.1	ON478176.1	98.592	71	1	0	154817	154887	372013	371943	9.54e-28	126
ON478174.1	ON478176.1	84.783	138	6	5	197814	197949	2969	3093	3.43e-27	124
ON478174.1	ON478176.1	96.104	77	2	1	155281	155356	103356	103432	3.43e-27	124
ON478174.1	ON478176.1	84.783	138	6	5	197814	197949	192150	192274	3.43e-27	124
ON478174.1	ON478176.1	93.902	82	3	1	237474	237555	10560	10639	1.23e-26	122
ON478174.1	ON478176.1	95.946	74	3	0	153108	153181	302331	302258	4.44e-26	121
ON478174.1	ON478176.1	94.737	76	4	0	7491	7566	47599	47524	1.6e-25	119
ON478174.1	ON478176.1	93.671	79	5	0	107648	107726	177517	177439	1.6e-25	119
ON478174.1	ON478176.1	98.529	68	0	1	155277	155344	348835	348901	1.6e-25	119
ON478174.1	ON478176.1	92.593	81	6	0	139777	139857	153364	153284	5.74e-25	117
ON478174.1	ON478176.1	93.59	78	5	0	197892	197969	297899	297976	5.74e-25	117
ON478174.1	ON478176.1	95.775	71	3	0	108582	108652	246169	246239	2.06e-24	115
ON478174.1	ON478176.1	81.707	164	5	4	83581	83719	365706	365543	7.43e-24	113
ON478174.1	ON478176.1	94.521	73	4	0	7494	7566	378764	378692	7.43e-24	113
ON478174.1	ON478176.1	95.652	69	3	0	7498	7566	3096	3028	2.67e-23	111
ON478174.1	ON478176.1	95.652	69	3	0	7498	7566	192277	192209	2.67e-23	111
ON478174.1	ON478176.1	95.588	68	3	0	144512	144579	79254	79321	9.61e-23	110
ON478174.1	ON478176.1	88.542	96	3	1	66762	66857	102675	102588	9.61e-23	110
ON478174.1	ON478176.1	90	90	1	1	151003	151092	210626	210707	9.61e-23	110
ON478174.1	ON478176.1	86.869	99	11	2	57481	57577	298001	297903	9.61e-23	110
ON478174.1	ON478176.1	96.875	64	2	0	224563	224626	186637	186574	3.45e-22	108
ON478174.1	ON478176.1	100	58	0	0	197892	197949	269223	269280	3.45e-22	108
ON478174.1	ON478176.1	96.875	64	2	0	219690	219753	301624	301687	3.45e-22	108
ON478174.1	ON478176.1	96.774	62	2	0	40004	40065	79933	79872	4.47e-21	104
ON478174.1	ON478176.1	93.243	74	0	1	106822	106895	90455	90523	4.47e-21	104
ON478174.1	ON478176.1	100	56	0	0	224160	224215	107793	107848	4.47e-21	104
ON478174.1	ON478176.1	96.774	62	2	0	76527	76588	261628	261567	4.47e-21	104
ON478174.1	ON478176.1	100	55	0	0	110143	110197	56035	56089	1.61e-20	102
ON478174.1	ON478176.1	95.385	65	2	1	193905	193968	86769	86833	1.61e-20	102
ON478174.1	ON478176.1	96.774	62	1	1	271857	271917	168426	168365	1.61e-20	102
ON478174.1	ON478176.1	100	55	0	0	224160	224214	349273	349327	1.61e-20	102
ON478174.1	ON478176.1	100	54	0	0	197896	197949	107848	107795	5.78e-20	100
ON478174.1	ON478176.1	98.246	57	1	0	40584	40640	231091	231147	5.78e-20	100
ON478174.1	ON478176.1	100	54	0	0	223981	224034	313796	313849	5.78e-20	100
ON478174.1	ON478176.1	80.822	146	10	5	74449	74586	349407	349272	2.08e-19	99
ON478174.1	ON478176.1	100	53	0	0	197897	197949	349327	349275	2.08e-19	99
ON478174.1	ON478176.1	93.75	64	4	0	74530	74593	47536	47599	7.48e-19	97.1
ON478174.1	ON478176.1	98.182	55	1	0	169102	169156	55951	56005	7.48e-19	97.1
ON478174.1	ON478176.1	98.182	55	1	0	168470	168524	56035	56089	7.48e-19	97.1
ON478174.1	ON478176.1	91.549	71	5	1	173977	174046	132248	132318	7.48e-19	97.1
ON478174.1	ON478176.1	93.651	63	4	0	7491	7553	10319	10381	2.69e-18	95.3
ON478174.1	ON478176.1	93.651	63	4	0	74531	74593	10381	10319	2.69e-18	95.3
ON478174.1	ON478176.1	100	51	0	0	210263	210313	387380	387430	2.69e-18	95.3
ON478174.1	ON478176.1	96.491	57	2	0	133046	133102	455799	455743	2.69e-18	95.3
ON478174.1	ON478176.1	98.113	53	1	0	135147	135199	186864	186916	9.67e-18	93.5
ON478174.1	ON478176.1	100	50	0	0	231509	231558	242641	242690	9.67e-18	93.5
ON478174.1	ON478176.1	100	50	0	0	13114	13163	322717	322766	9.67e-18	93.5
ON478174.1	ON478176.1	89.189	74	7	1	57505	57577	47609	47536	3.48e-17	91.6
ON478174.1	ON478176.1	93.443	61	4	0	74530	74590	297903	297963	3.48e-17	91.6
ON478174.1	ON478176.1	93.443	61	4	0	74530	74590	378704	378764	3.48e-17	91.6
ON478174.1	ON478176.1	94.737	57	3	0	74530	74586	3040	3096	1.25e-16	89.8
ON478174.1	ON478176.1	92.308	65	2	2	219040	219101	4792	4856	1.25e-16	89.8
ON478174.1	ON478176.1	87.342	79	9	1	57499	57576	10303	10381	1.25e-16	89.8
ON478174.1	ON478176.1	98.039	51	1	0	92698	92748	66835	66885	1.25e-16	89.8
ON478174.1	ON478176.1	94.737	57	3	0	74530	74586	192221	192277	1.25e-16	89.8
ON478174.1	ON478176.1	79.861	144	11	9	53277	53402	299814	299671	1.25e-16	89.8
ON478174.1	ON478176.1	98.039	51	1	0	211578	211628	358663	358613	1.25e-16	89.8
ON478174.1	ON478176.1	96.226	53	2	0	193631	193683	60725	60777	4.5e-16	87.9
ON478174.1	ON478176.1	88.889	72	7	1	53280	53350	297724	297653	4.5e-16	87.9
ON478174.1	ON478176.1	94.643	56	3	0	7498	7553	349272	349327	4.5e-16	87.9
ON478174.1	ON478176.1	96.226	53	2	0	105747	105799	367827	367879	4.5e-16	87.9
ON478174.1	ON478176.1	96.226	53	1	1	169099	169151	2969	3020	1.62e-15	86.1
ON478174.1	ON478176.1	96.226	53	1	1	169099	169151	192150	192201	1.62e-15	86.1
ON478174.1	ON478176.1	83.81	105	2	2	150856	150960	210533	210622	1.62e-15	86.1
ON478174.1	ON478176.1	96.154	52	2	0	60005	60056	296730	296781	1.62e-15	86.1
ON478174.1	ON478176.1	94.643	56	2	1	231077	231131	298883	298828	1.62e-15	86.1
ON478174.1	ON478176.1	96.226	53	1	1	169099	169151	324394	324343	1.62e-15	86.1
ON478174.1	ON478176.1	96.078	51	2	0	92715	92765	444841	444891	5.82e-15	84.2
ON478174.1	ON478176.1	90.323	62	6	0	121273	121334	168982	169043	2.09e-14	82.4
ON478174.1	ON478176.1	96	50	2	0	276787	276836	217492	217541	2.09e-14	82.4
ON478174.1	ON478176.1	87.838	74	4	2	219753	219821	297976	297903	2.09e-14	82.4
ON478174.1	ON478176.1	87.838	74	4	2	219753	219821	378777	378704	2.09e-14	82.4
ON478174.1	ON478176.1	97.872	47	1	0	122940	122986	451166	451212	2.09e-14	82.4
ON478174.1	ON478176.1	97.872	47	0	1	54420	54466	428379	428424	7.53e-14	80.5
ON478174.1	ON478176.1	92.593	54	4	0	57524	57577	3093	3040	2.71e-13	78.7
ON478174.1	ON478176.1	92.593	54	4	0	57524	57577	192274	192221	2.71e-13	78.7
ON478174.1	ON478176.1	92.593	54	4	0	57524	57577	269280	269227	2.71e-13	78.7
ON478174.1	ON478176.1	82.955	88	13	2	176015	176102	366683	366768	2.71e-13	78.7
ON478174.1	ON478176.1	90	60	6	0	108674	108733	417274	417333	2.71e-13	78.7
ON478174.1	ON478176.1	95.833	48	2	0	171141	171188	421124	421077	2.71e-13	78.7
ON478174.1	ON478176.1	97.778	45	1	0	115404	115448	435575	435531	2.71e-13	78.7
ON478174.1	ON478176.1	90	60	4	1	132431	132490	199755	199698	9.74e-13	76.8
ON478174.1	ON478176.1	92.453	53	4	0	57524	57576	349275	349327	9.74e-13	76.8
ON478174.1	ON478176.1	89.394	66	0	1	92284	92342	379946	380011	9.74e-13	76.8
ON478174.1	ON478176.1	97.674	43	1	0	167762	167804	44441	44399	3.5e-12	75
ON478174.1	ON478176.1	88.06	67	3	1	272230	272291	88128	88194	3.5e-12	75
ON478174.1	ON478176.1	95.556	45	2	0	219061	219105	496	452	1.26e-11	73.1
ON478174.1	ON478176.1	89.062	64	0	1	55178	55234	90825	90762	1.26e-11	73.1
ON478174.1	ON478176.1	95.556	45	2	0	219061	219105	189686	189642	1.26e-11	73.1
ON478174.1	ON478176.1	95.652	46	1	1	54420	54465	296774	296730	1.26e-11	73.1
ON478174.1	ON478176.1	84.146	82	6	4	177986	178067	403810	403884	1.26e-11	73.1
ON478174.1	ON478176.1	92.157	51	4	0	89675	89725	455405	455355	1.26e-11	73.1
ON478174.1	ON478176.1	100	38	0	0	12988	13025	496	459	4.53e-11	71.3
ON478174.1	ON478176.1	97.561	41	1	0	219781	219821	3080	3040	4.53e-11	71.3
ON478174.1	ON478176.1	97.561	41	1	0	219781	219821	47576	47536	4.53e-11	71.3
ON478174.1	ON478176.1	100	38	0	0	81316	81353	84702	84665	4.53e-11	71.3
ON478174.1	ON478176.1	100	38	0	0	12988	13025	189686	189649	4.53e-11	71.3
ON478174.1	ON478176.1	97.561	41	1	0	219781	219821	192261	192221	4.53e-11	71.3
ON478174.1	ON478176.1	100	38	0	0	44686	44723	193277	193240	4.53e-11	71.3
ON478174.1	ON478176.1	97.561	41	1	0	219781	219821	269267	269227	4.53e-11	71.3
ON478174.1	ON478176.1	100	38	0	0	12986	13023	299579	299616	4.53e-11	71.3
ON478174.1	ON478176.1	97.619	42	0	1	51410	51451	334498	334458	4.53e-11	71.3
ON478174.1	ON478176.1	97.561	41	1	0	132986	133026	441646	441686	4.53e-11	71.3
ON478174.1	ON478176.1	90.741	54	4	1	6540	6593	458144	458092	4.53e-11	71.3
ON478174.1	ON478176.1	97.5	40	1	0	219781	219820	10342	10381	1.63e-10	69.4
ON478174.1	ON478176.1	91.837	49	4	0	168312	168360	102710	102662	1.63e-10	69.4
ON478174.1	ON478176.1	100	37	0	0	226405	226441	132998	132962	1.63e-10	69.4
ON478174.1	ON478176.1	100	37	0	0	274727	274763	150123	150087	1.63e-10	69.4
ON478174.1	ON478176.1	97.5	40	1	0	219781	219820	349288	349327	1.63e-10	69.4
ON478174.1	ON478176.1	100	37	0	0	93552	93588	452896	452932	1.63e-10	69.4
ON478174.1	ON478176.1	100	36	0	0	56178	56213	49812	49777	5.86e-10	67.6
ON478174.1	ON478176.1	97.436	39	1	0	144452	144490	66595	66633	5.86e-10	67.6
ON478174.1	ON478176.1	97.436	39	1	0	92053	92091	90556	90518	5.86e-10	67.6
ON478174.1	ON478176.1	100	36	0	0	120652	120687	197453	197488	5.86e-10	67.6
ON478174.1	ON478176.1	91.837	49	3	1	196305	196352	336080	336128	5.86e-10	67.6
ON478174.1	ON478176.1	95.349	43	1	1	88310	88352	368118	368159	5.86e-10	67.6
ON478174.1	ON478176.1	100	35	0	0	12986	13020	4811	4845	2.11e-09	65.8
ON478174.1	ON478176.1	95.238	42	1	1	135146	135187	186179	186219	2.11e-09	65.8
ON478174.1	ON478176.1	86.441	59	8	0	62299	62357	186860	186918	2.11e-09	65.8
ON478174.1	ON478176.1	100	34	0	0	223976	224009	102835	102868	7.58e-09	63.9
ON478174.1	ON478176.1	97.297	37	1	0	122041	122077	166172	166136	7.58e-09	63.9
ON478174.1	ON478176.1	97.297	37	1	0	135376	135412	200462	200498	7.58e-09	63.9
ON478174.1	ON478176.1	93.023	43	3	0	40803	40845	262562	262604	7.58e-09	63.9
ON478174.1	ON478176.1	100	33	0	0	144458	144490	165049	165017	2.73e-08	62.1
ON478174.1	ON478176.1	97.222	36	1	0	91263	91298	387143	387108	2.73e-08	62.1
ON478174.1	ON478176.1	94.872	39	2	0	59494	59532	388535	388497	2.73e-08	62.1
ON478174.1	ON478176.1	94.737	38	2	0	157955	157992	262662	262699	9.81e-08	60.2
ON478174.1	ON478176.1	97.059	34	1	0	68517	68550	66852	66885	3.53e-07	58.4
ON478174.1	ON478176.1	97.059	34	1	0	124517	124550	82701	82668	3.53e-07	58.4
ON478174.1	ON478176.1	97.059	34	1	0	68517	68550	91198	91231	3.53e-07	58.4
ON478174.1	ON478176.1	97.059	34	1	0	270677	270710	138199	138166	3.53e-07	58.4
ON478174.1	ON478176.1	100	31	0	0	201886	201916	155705	155735	3.53e-07	58.4
ON478174.1	ON478176.1	100	31	0	0	276477	276507	201398	201368	3.53e-07	58.4
ON478174.1	ON478176.1	100	31	0	0	25769	25799	203142	203172	3.53e-07	58.4
ON478174.1	ON478176.1	97.059	34	1	0	151128	151161	210715	210748	3.53e-07	58.4
ON478174.1	ON478176.1	97.059	34	1	0	276785	276818	444841	444874	3.53e-07	58.4
ON478174.1	ON478176.1	97.059	34	1	0	245153	245186	457052	457085	3.53e-07	58.4
ON478174.1	ON478176.1	100	30	0	0	243428	243457	158338	158367	1.27e-06	56.5
ON478174.1	ON478176.1	100	30	0	0	72682	72711	439592	439563	1.27e-06	56.5
ON478174.1	ON478176.1	100	29	0	0	25758	25786	90580	90608	4.56e-06	54.7
ON478174.1	ON478176.1	96.97	33	0	1	214453	214485	248262	248293	4.56e-06	54.7
ON478174.1	ON478176.1	100	29	0	0	40850	40878	262625	262653	4.56e-06	54.7
ON478174.1	ON478176.1	100	29	0	0	223519	223547	321899	321927	4.56e-06	54.7
ON478176.1	Rubus_idaeus_mitogenome	98.955	31476	217	34	137598	169001	407232	438667	0	56200
ON478176.1	Rubus_idaeus_mitogenome	98.791	27868	183	45	235879	263704	257312	285067	0	49454
ON478176.1	Rubus_idaeus_mitogenome	99.346	14228	53	10	30166	44381	38043	52242	0	25723
ON478176.1	Rubus_idaeus_mitogenome	98.771	13103	82	16	424802	437860	23419	36486	0	23231
ON478176.1	Rubus_idaeus_mitogenome	98.983	12979	85	10	349246	362197	253297	240339	0	23193
ON478176.1	Rubus_idaeus_mitogenome	99.396	12077	52	7	79184	91246	92504	104573	0	21878
ON478176.1	Rubus_idaeus_mitogenome	98.936	12120	111	10	103612	115720	223282	235394	0	21651
ON478176.1	Rubus_idaeus_mitogenome	99.396	11417	56	6	446850	458258	375893	364482	0	20689
ON478176.1	Rubus_idaeus_mitogenome	99.217	10988	55	8	194441	205409	23428	12453	0	19786
ON478176.1	Rubus_idaeus_mitogenome	98.21	10393	89	19	459767	470138	363069	352753	0	18072
ON478176.1	Rubus_idaeus_mitogenome	98.999	10085	80	6	367089	377161	163385	153310	0	18044
ON478176.1	Rubus_idaeus_mitogenome	99.02	9897	55	8	127729	137610	397345	407214	0	17701
ON478176.1	Rubus_idaeus_mitogenome	98.825	9702	75	8	339197	348893	317202	307535	0	17248
ON478176.1	Rubus_idaeus_mitogenome	97.927	8151	68	28	305673	313796	135808	143884	0	14022
ON478176.1	Rubus_idaeus_mitogenome	98.596	6979	41	20	314818	321765	171075	164123	0	12292
ON478176.1	Rubus_idaeus_mitogenome	97.917	6960	118	11	285115	292057	383238	390187	0	12024
ON478176.1	Rubus_idaeus_mitogenome	98.911	6517	44	14	57889	64382	201120	194608	0	11616
ON478176.1	Rubus_idaeus_mitogenome	98.081	6046	72	12	217830	223853	298359	292336	0	10482
ON478176.1	Rubus_idaeus_mitogenome	98.863	5719	36	9	47517	53230	172431	178125	0	10174
ON478176.1	Rubus_idaeus_mitogenome	98.627	5683	62	5	378705	384384	58353	64022	0	10048
ON478176.1	Rubus_idaeus_mitogenome	99.148	5164	16	7	406555	411705	212672	217820	0	9267
ON478176.1	Rubus_idaeus_mitogenome	99.175	4969	37	4	91181	96147	336700	331734	0	8946
ON478176.1	Rubus_idaeus_mitogenome	98.334	5103	47	8	270934	276014	324318	329404	0	8918
ON478176.1	Rubus_idaeus_mitogenome	99.239	4469	24	3	169013	173475	6645	11109	0	8056
ON478176.1	Rubus_idaeus_mitogenome	99.082	4464	29	5	10309	14769	58425	53971	0	8006
ON478176.1	Rubus_idaeus_mitogenome	99.767	4297	10	0	402279	406575	208330	212626	0	7880
ON478176.1	Rubus_idaeus_mitogenome	98.498	4329	28	5	207554	211861	343196	347508	0	7600
ON478176.1	Rubus_idaeus_mitogenome	99.671	3954	13	0	6428	10381	318760	322713	0	7230
ON478176.1	Rubus_idaeus_mitogenome	99.298	3704	22	1	301692	305391	132110	135813	0	6693
ON478176.1	Rubus_idaeus_mitogenome	98.863	3693	26	4	298000	301687	128396	132077	0	6573
ON478176.1	Rubus_idaeus_mitogenome	98.795	3650	29	3	265404	269048	64618	68257	0	6482
ON478176.1	Rubus_idaeus_mitogenome	98.396	3679	40	5	17626	21285	298447	302125	0	6449
ON478176.1	Rubus_idaeus_mitogenome	97.263	3690	48	23	384393	388049	141628	145297	0	6205
ON478176.1	Rubus_idaeus_mitogenome	98.819	3217	30	4	24620	27828	82828	86044	0	5723
ON478176.1	Rubus_idaeus_mitogenome	99.548	3096	13	1	227806	230900	120828	123923	0	5638
ON478176.1	Rubus_idaeus_mitogenome	98.979	2742	26	2	53222	55962	178377	181117	0	4907
ON478176.1	Rubus_idaeus_mitogenome	98.684	2736	15	4	362978	365698	303226	305955	0	4833
ON478176.1	Rubus_idaeus_mitogenome	95.173	3066	37	15	73714	76681	73058	76110	0	4739
ON478176.1	Rubus_idaeus_mitogenome	98.971	2624	20	3	119100	121722	350143	352760	0	4689
ON478176.1	Rubus_idaeus_mitogenome	99.409	2537	10	3	335024	337556	150846	148311	0	4597
ON478176.1	Rubus_idaeus_mitogenome	98.642	2578	30	4	321754	324327	289524	286948	0	4562
ON478176.1	Rubus_idaeus_mitogenome	98.73	2440	17	2	21277	23716	185397	187822	0	4322
ON478176.1	Rubus_idaeus_mitogenome	92.94	3017	101	32	293425	296377	392541	395509	0	4289
ON478176.1	Rubus_idaeus_mitogenome	99.119	2383	17	4	64381	66760	194501	192120	0	4281
ON478176.1	Rubus_idaeus_mitogenome	98.381	2286	17	4	277159	279424	336751	339036	0	3999
ON478176.1	Rubus_idaeus_mitogenome	97.716	2277	22	13	184619	186868	204309	202036	0	3890
ON478176.1	Rubus_idaeus_mitogenome	97.498	2198	28	3	230889	233075	128032	125851	0	3729
ON478176.1	Rubus_idaeus_mitogenome	97.997	2147	29	2	332866	335007	151184	153321	0	3714
ON478176.1	Rubus_idaeus_mitogenome	98.429	2100	19	3	563	2652	81238	79143	0	3683
ON478176.1	Rubus_idaeus_mitogenome	98.286	2100	19	6	189753	191839	81238	79143	0	3663
ON478176.1	Rubus_idaeus_mitogenome	99.452	2007	11	0	414111	416117	86584	88590	0	3646
ON478176.1	Rubus_idaeus_mitogenome	99.259	2024	6	3	444843	446863	378025	376008	0	3646
ON478176.1	Rubus_idaeus_mitogenome	97.693	2081	30	6	388276	390349	145286	147355	0	3561
ON478176.1	Rubus_idaeus_mitogenome	99.128	1721	8	2	269215	270933	219451	217736	0	3088
ON478176.1	Rubus_idaeus_mitogenome	97.21	1756	33	7	442996	444745	89791	91536	0	2957
ON478176.1	Rubus_idaeus_mitogenome	96.367	1679	20	7	281592	283269	109216	107578	0	2724
ON478176.1	Rubus_idaeus_mitogenome	99.729	1478	4	0	226336	227813	119026	120503	0	2708
ON478176.1	Rubus_idaeus_mitogenome	98.79	1488	16	1	173475	174960	11175	12662	0	2647
ON478176.1	Rubus_idaeus_mitogenome	97.001	1567	31	7	442996	444556	341906	340350	0	2619
ON478176.1	Rubus_idaeus_mitogenome	98.187	1489	11	4	115693	117175	235394	236872	0	2586
ON478176.1	Rubus_idaeus_mitogenome	96.797	1561	11	13	216001	217523	379553	377994	0	2569
ON478176.1	Rubus_idaeus_mitogenome	98.29	1462	8	3	280214	281658	303532	302071	0	2545
ON478176.1	Rubus_idaeus_mitogenome	99.346	1377	8	1	440127	441503	125209	123834	0	2492
ON478176.1	Rubus_idaeus_mitogenome	96.664	1499	16	6	187737	189206	181110	182603	0	2460
ON478176.1	Rubus_idaeus_mitogenome	99.48	1347	7	0	117172	118518	118513	117167	0	2449
ON478176.1	Rubus_idaeus_mitogenome	96.642	1489	21	4	437850	439338	36506	37965	0	2446
ON478176.1	Rubus_idaeus_mitogenome	98.45	1355	17	4	205287	206639	107499	106147	0	2383
ON478176.1	Rubus_idaeus_mitogenome	99.165	1318	7	1	458276	459589	364384	363067	0	2370
ON478176.1	Rubus_idaeus_mitogenome	98.566	1325	18	1	441616	442940	343205	341882	0	2340
ON478176.1	Rubus_idaeus_mitogenome	98.116	1274	21	2	292054	293326	390900	392171	0	2217
ON478176.1	Rubus_idaeus_mitogenome	97.957	1175	11	2	100900	102061	381374	382548	0	2025
ON478176.1	Rubus_idaeus_mitogenome	99.431	1055	6	0	98028	99082	331729	330675	0	1916
ON478176.1	Rubus_idaeus_mitogenome	97.742	1107	11	3	225244	226342	190678	191778	0	1893
ON478176.1	Rubus_idaeus_mitogenome	94.521	1168	15	7	72361	73487	71835	72994	0	1757
ON478176.1	Rubus_idaeus_mitogenome	99.265	952	7	0	263691	264642	285266	286217	0	1720
ON478176.1	Rubus_idaeus_mitogenome	97.693	997	8	2	3114	4095	68237	69233	0	1700
ON478176.1	Rubus_idaeus_mitogenome	98.516	876	6	2	276097	276966	182872	183746	0	1539
ON478176.1	Rubus_idaeus_mitogenome	98.188	883	5	2	96150	97027	323946	323070	0	1531
ON478176.1	Rubus_idaeus_mitogenome	97.674	860	5	5	223996	224846	188554	189407	0	1463
ON478176.1	Rubus_idaeus_mitogenome	99.451	729	4	0	366361	367089	163389	164117	0	1325
ON478176.1	Rubus_idaeus_mitogenome	93.206	839	16	12	211821	212625	76351	77182	0	1195
ON478176.1	Rubus_idaeus_mitogenome	98.195	665	0	2	235093	235750	125851	125192	0	1151
ON478176.1	Rubus_idaeus_mitogenome	98.49	596	6	1	118519	119111	349089	349684	0	1048
ON478176.1	Rubus_idaeus_mitogenome	90.755	768	65	6	193667	194431	254010	254774	0	1020
ON478176.1	Rubus_idaeus_mitogenome	99.064	534	3	1	269228	269759	253214	253747	0	957
ON478176.1	Rubus_idaeus_mitogenome	92.07	681	52	2	76817	77495	306029	306709	0	957
ON478176.1	Rubus_idaeus_mitogenome	87.216	837	89	6	313796	314623	397024	396197	0	937
ON478176.1	Rubus_idaeus_mitogenome	93.976	581	24	3	70553	71122	329383	329963	0	869
ON478176.1	Rubus_idaeus_mitogenome	97.2	500	1	1	23988	24474	188107	188606	0	833
ON478176.1	Rubus_idaeus_mitogenome	97.379	496	0	2	412244	412739	82116	82598	0	832
ON478176.1	Rubus_idaeus_mitogenome	91.625	597	28	13	77493	78077	89765	90351	0	806
ON478176.1	Rubus_idaeus_mitogenome	92.644	571	23	11	77516	78077	341906	341346	0	804
ON478176.1	Rubus_idaeus_mitogenome	95.499	511	9	1	192735	193245	392168	392664	0	804
ON478176.1	Rubus_idaeus_mitogenome	99.541	436	2	0	2660	3095	172070	172505	0	795
ON478176.1	Rubus_idaeus_mitogenome	99.314	437	3	0	44372	44808	291411	291847	0	791
ON478176.1	Rubus_idaeus_mitogenome	92.021	564	12	7	102142	102677	222844	223402	0	761
ON478176.1	Rubus_idaeus_mitogenome	98.165	436	2	4	191847	192276	172070	172505	0	756
ON478176.1	Rubus_idaeus_mitogenome	99.751	402	1	0	3214	3615	339520	339119	0	737
ON478176.1	Rubus_idaeus_mitogenome	98.049	410	3	1	224847	225251	189652	190061	0	708
ON478176.1	Rubus_idaeus_mitogenome	99.728	368	1	0	79184	79551	104621	104988	0	675
ON478176.1	Rubus_idaeus_mitogenome	100	358	0	0	206807	207164	257323	256966	0	662
ON478176.1	Rubus_idaeus_mitogenome	91.489	470	34	2	102873	103336	307212	306743	0	641
ON478176.1	Rubus_idaeus_mitogenome	96.606	383	10	3	56718	57097	89969	90351	7.29e-180	632
ON478176.1	Rubus_idaeus_mitogenome	96.606	383	10	3	56718	57097	341728	341346	7.29e-180	632
ON478176.1	Rubus_idaeus_mitogenome	91.209	455	25	10	47072	47519	219963	219517	1.59e-171	604
ON478176.1	Rubus_idaeus_mitogenome	85.042	595	66	16	57283	57860	201686	201098	2.07e-165	584
ON478176.1	Rubus_idaeus_mitogenome	90.724	442	23	3	275693	276116	395866	396307	4.48e-162	573
ON478176.1	Rubus_idaeus_mitogenome	94.652	374	10	3	297891	298254	202003	201630	1.61e-161	571
ON478176.1	Rubus_idaeus_mitogenome	99.051	316	3	0	122718	123033	286470	286785	2.08e-160	568
ON478176.1	Rubus_idaeus_mitogenome	94.493	345	5	2	72025	72355	184432	184088	5.92e-146	520
ON478176.1	Rubus_idaeus_mitogenome	91.143	350	6	9	209751	210076	115540	115888	2.19e-125	451
ON478176.1	Rubus_idaeus_mitogenome	98.381	247	4	0	451055	451301	221941	222187	2.2e-120	435
ON478176.1	Rubus_idaeus_mitogenome	91.29	310	21	4	103342	103648	90237	89931	2.22e-115	418
ON478176.1	Rubus_idaeus_mitogenome	91.29	310	21	4	103342	103648	341460	341766	2.22e-115	418
ON478176.1	Rubus_idaeus_mitogenome	98.729	236	2	1	296441	296676	395509	395743	2.22e-115	418
ON478176.1	Rubus_idaeus_mitogenome	98.684	228	3	0	15088	15315	238568	238341	1.73e-111	405
ON478176.1	Rubus_idaeus_mitogenome	97.083	240	7	0	71797	72036	329948	330187	1.73e-111	405
ON478176.1	Rubus_idaeus_mitogenome	98.618	217	3	0	217500	217716	116642	116858	2.25e-105	385
ON478176.1	Rubus_idaeus_mitogenome	90.741	270	17	2	76665	76932	116658	116395	6.35e-96	353
ON478176.1	Rubus_idaeus_mitogenome	98.947	190	2	0	168370	168559	395788	395599	4.94e-92	340
ON478176.1	Rubus_idaeus_mitogenome	98.37	184	3	0	4139	4322	69233	69416	4.98e-87	324
ON478176.1	Rubus_idaeus_mitogenome	91.597	238	14	2	103180	103411	307772	307535	4.98e-87	324
ON478176.1	Rubus_idaeus_mitogenome	99.435	177	1	0	192295	192471	68237	68413	1.79e-86	322
ON478176.1	Rubus_idaeus_mitogenome	92.342	222	6	6	314647	314857	69763	69542	1.8e-81	305
ON478176.1	Rubus_idaeus_mitogenome	89.243	251	12	8	69824	70062	248	495	8.39e-80	300
ON478176.1	Rubus_idaeus_mitogenome	98.246	171	3	0	283769	283939	221943	221773	8.39e-80	300
ON478176.1	Rubus_idaeus_mitogenome	98.765	162	2	0	283929	284090	347931	348092	1.82e-76	289
ON478176.1	Rubus_idaeus_mitogenome	99.359	156	1	0	164894	165049	192124	192279	8.45e-75	283
ON478176.1	Rubus_idaeus_mitogenome	99.359	156	1	0	66601	66756	434696	434541	8.45e-75	283
ON478176.1	Rubus_idaeus_mitogenome	90.431	209	19	1	56466	56673	237163	237371	5.09e-72	274
ON478176.1	Rubus_idaeus_mitogenome	99.301	143	1	0	78078	78220	161699	161557	1.42e-67	259
ON478176.1	Rubus_idaeus_mitogenome	99.301	143	1	0	57098	57240	161699	161557	1.42e-67	259
ON478176.1	Rubus_idaeus_mitogenome	86.853	251	9	9	387285	387526	355008	354773	1.42e-67	259
ON478176.1	Rubus_idaeus_mitogenome	93.567	171	11	0	189193	189363	70229	70059	1.84e-66	255
ON478176.1	Rubus_idaeus_mitogenome	93.567	171	11	0	283573	283743	70059	70229	1.84e-66	255
ON478176.1	Rubus_idaeus_mitogenome	93.567	171	11	0	2	172	70229	70059	1.84e-66	255
ON478176.1	Rubus_idaeus_mitogenome	86.454	251	10	9	467858	468093	144548	144789	6.63e-66	254
ON478176.1	Rubus_idaeus_mitogenome	100	137	0	0	102054	102190	222719	222855	6.63e-66	254
ON478176.1	Rubus_idaeus_mitogenome	92.179	179	13	1	189114	189292	158359	158182	2.38e-65	252
ON478176.1	Rubus_idaeus_mitogenome	97.945	146	2	1	296531	296676	438225	438081	2.38e-65	252
ON478176.1	Rubus_idaeus_mitogenome	99.27	137	1	0	444606	444742	307212	307348	3.08e-64	248
ON478176.1	Rubus_idaeus_mitogenome	94.904	157	7	1	76	232	240090	240245	3.99e-63	244
ON478176.1	Rubus_idaeus_mitogenome	94.904	157	7	1	283513	283669	240245	240090	3.99e-63	244
ON478176.1	Rubus_idaeus_mitogenome	94.904	157	7	1	189267	189423	240090	240245	3.99e-63	244
ON478176.1	Rubus_idaeus_mitogenome	98.485	132	2	0	102710	102841	45453	45322	8.63e-60	233
ON478176.1	Rubus_idaeus_mitogenome	88.889	198	11	6	192111	192297	219558	219361	8.63e-60	233
ON478176.1	Rubus_idaeus_mitogenome	88.889	198	11	6	2930	3116	219558	219361	8.63e-60	233
ON478176.1	Rubus_idaeus_mitogenome	99.219	128	1	0	184560	184687	204463	204336	3.11e-59	231
ON478176.1	Rubus_idaeus_mitogenome	99.213	127	1	0	192150	192276	202062	201936	1.12e-58	230
ON478176.1	Rubus_idaeus_mitogenome	99.213	127	1	0	2969	3095	202062	201936	1.12e-58	230
ON478176.1	Rubus_idaeus_mitogenome	100	122	0	0	369741	369862	157961	157840	1.44e-57	226
ON478176.1	Rubus_idaeus_mitogenome	100	122	0	0	372515	372636	160735	160614	1.44e-57	226
ON478176.1	Rubus_idaeus_mitogenome	89.005	191	10	5	378622	378802	202072	201883	1.44e-57	226
ON478176.1	Rubus_idaeus_mitogenome	94.521	146	7	1	378632	378777	172379	172523	5.2e-57	224
ON478176.1	Rubus_idaeus_mitogenome	97.656	128	1	1	269227	269352	227516	227389	2.42e-55	219
ON478176.1	Rubus_idaeus_mitogenome	100	117	0	0	387186	387302	41805	41921	8.69e-55	217
ON478176.1	Rubus_idaeus_mitogenome	100	117	0	0	33940	34056	144449	144565	8.69e-55	217
ON478176.1	Rubus_idaeus_mitogenome	94.853	136	7	0	57137	57272	397210	397345	1.12e-53	213
ON478176.1	Rubus_idaeus_mitogenome	96.85	127	2	1	107723	107847	219312	219438	4.05e-53	211
ON478176.1	Rubus_idaeus_mitogenome	96.154	130	3	1	107723	107850	253340	253211	4.05e-53	211
ON478176.1	Rubus_idaeus_mitogenome	93.75	144	0	1	24462	24605	71297	71163	5.23e-52	207
ON478176.1	Rubus_idaeus_mitogenome	94.161	137	6	2	378626	378761	219517	219382	5.23e-52	207
ON478176.1	Rubus_idaeus_mitogenome	94.697	132	7	0	78117	78248	397210	397341	1.88e-51	206
ON478176.1	Rubus_idaeus_mitogenome	97.479	119	3	0	28536	28654	107586	107468	6.77e-51	204
ON478176.1	Rubus_idaeus_mitogenome	93.617	141	0	1	268908	269048	130067	130198	2.43e-50	202
ON478176.1	Rubus_idaeus_mitogenome	88.506	174	11	5	367089	367253	305990	306163	2.43e-50	202
ON478176.1	Rubus_idaeus_mitogenome	96	125	4	1	297852	297976	322764	322641	2.43e-50	202
ON478176.1	Rubus_idaeus_mitogenome	95.968	124	4	1	324315	324437	172458	172335	8.76e-50	200
ON478176.1	Rubus_idaeus_mitogenome	92.361	144	2	1	299671	299814	68126	68260	1.13e-48	196
ON478176.1	Rubus_idaeus_mitogenome	92.701	137	8	2	66275	66410	219589	219454	1.13e-48	196
ON478176.1	Rubus_idaeus_mitogenome	95.902	122	4	1	269816	269936	253744	253865	1.13e-48	196
ON478176.1	Rubus_idaeus_mitogenome	94.4	125	7	0	369269	369393	330127	330251	1.47e-47	193
ON478176.1	Rubus_idaeus_mitogenome	92.537	134	9	1	283644	283777	158182	158314	5.27e-47	191
ON478176.1	Rubus_idaeus_mitogenome	90.845	142	12	1	77330	77470	91768	91909	1.9e-46	189
ON478176.1	Rubus_idaeus_mitogenome	94.4	125	4	3	174753	174875	107376	107499	1.9e-46	189
ON478176.1	Rubus_idaeus_mitogenome	92.537	134	6	2	102420	102549	342996	343129	1.9e-46	189
ON478176.1	Rubus_idaeus_mitogenome	92.029	138	4	3	69603	69733	84	221	6.82e-46	187
ON478176.1	Rubus_idaeus_mitogenome	98.131	107	2	0	4215	4321	128685	128791	6.82e-46	187
ON478176.1	Rubus_idaeus_mitogenome	98.131	107	2	0	264634	264740	286353	286459	6.82e-46	187
ON478176.1	Rubus_idaeus_mitogenome	99.038	104	1	0	368816	368919	397210	397313	6.82e-46	187
ON478176.1	Rubus_idaeus_mitogenome	98.131	107	1	1	269176	269282	322764	322659	2.45e-45	185
ON478176.1	Rubus_idaeus_mitogenome	86.503	163	22	0	348656	348818	306905	306743	1.14e-43	180
ON478176.1	Rubus_idaeus_mitogenome	97.17	106	3	0	4332	4437	307383	307488	1.14e-43	180
ON478176.1	Rubus_idaeus_mitogenome	99	100	1	0	47524	47623	322726	322627	1.14e-43	180
ON478176.1	Rubus_idaeus_mitogenome	98.039	102	2	0	298290	298391	69310	69411	4.1e-43	178
ON478176.1	Rubus_idaeus_mitogenome	90.511	137	9	2	441689	441825	223259	223127	4.1e-43	178
ON478176.1	Rubus_idaeus_mitogenome	98.98	98	1	0	297904	298001	58353	58450	1.48e-42	176
ON478176.1	Rubus_idaeus_mitogenome	96.262	107	4	0	372103	372209	182497	182603	1.48e-42	176
ON478176.1	Rubus_idaeus_mitogenome	91.473	129	3	5	471998	472121	70393	70268	6.87e-41	171
ON478176.1	Rubus_idaeus_mitogenome	100	90	0	0	66811	66900	336724	336635	8.88e-40	167
ON478176.1	Rubus_idaeus_mitogenome	97.895	95	2	0	452081	452175	197150	197056	3.19e-39	165
ON478176.1	Rubus_idaeus_mitogenome	97.895	95	2	0	61855	61949	370664	370570	3.19e-39	165
ON478176.1	Rubus_idaeus_mitogenome	93.103	116	0	1	74066	74173	209847	209732	1.15e-38	163
ON478176.1	Rubus_idaeus_mitogenome	94.34	106	5	1	366681	366786	36357	36461	4.13e-38	161
ON478176.1	Rubus_idaeus_mitogenome	97.849	93	2	0	85507	85599	41595	41503	4.13e-38	161
ON478176.1	Rubus_idaeus_mitogenome	96.875	96	3	0	33638	33733	98920	98825	4.13e-38	161
ON478176.1	Rubus_idaeus_mitogenome	82.888	187	22	4	324315	324491	219431	219617	1.49e-37	159
ON478176.1	Rubus_idaeus_mitogenome	98.876	89	1	0	274518	274606	298359	298447	1.49e-37	159
ON478176.1	Rubus_idaeus_mitogenome	93.333	105	7	0	107834	107938	145216	145112	1.92e-36	156
ON478176.1	Rubus_idaeus_mitogenome	93.396	106	6	1	437731	437835	163709	163814	1.92e-36	156
ON478176.1	Rubus_idaeus_mitogenome	100	84	0	0	10298	10381	172534	172451	1.92e-36	156
ON478176.1	Rubus_idaeus_mitogenome	86	150	12	4	107081	107229	322763	322904	2.49e-35	152
ON478176.1	Rubus_idaeus_mitogenome	100	81	0	0	417204	417284	144288	144368	8.94e-35	150
ON478176.1	Rubus_idaeus_mitogenome	98.81	84	1	0	111905	111988	193073	192990	8.94e-35	150
ON478176.1	Rubus_idaeus_mitogenome	92.381	105	8	0	387857	387961	227606	227502	8.94e-35	150
ON478176.1	Rubus_idaeus_mitogenome	98.81	84	1	0	65808	65891	231573	231656	8.94e-35	150
ON478176.1	Rubus_idaeus_mitogenome	100	80	0	0	324315	324394	201983	202062	3.22e-34	148
ON478176.1	Rubus_idaeus_mitogenome	93.069	101	4	3	186770	186868	46465	46564	4.16e-33	145
ON478176.1	Rubus_idaeus_mitogenome	93	100	6	1	372196	372294	70229	70130	4.16e-33	145
ON478176.1	Rubus_idaeus_mitogenome	90.265	113	7	2	10325	10433	253270	253158	4.16e-33	145
ON478176.1	Rubus_idaeus_mitogenome	90.654	107	10	0	76843	76949	163327	163221	1.5e-32	143
ON478176.1	Rubus_idaeus_mitogenome	96.512	86	3	0	297891	297976	172438	172523	1.5e-32	143
ON478176.1	Rubus_idaeus_mitogenome	96.512	86	3	0	378692	378777	322726	322641	1.5e-32	143
ON478176.1	Rubus_idaeus_mitogenome	100	77	0	0	192395	192471	339520	339444	1.5e-32	143
ON478176.1	Rubus_idaeus_mitogenome	90.09	111	7	2	349273	349383	58407	58301	5.38e-32	141
ON478176.1	Rubus_idaeus_mitogenome	96.512	86	1	2	47517	47601	202010	201926	5.38e-32	141
ON478176.1	Rubus_idaeus_mitogenome	95.402	87	2	1	349243	349327	219352	219438	6.96e-31	137
ON478176.1	Rubus_idaeus_mitogenome	95.402	87	2	1	349243	349327	227429	227515	6.96e-31	137
ON478176.1	Rubus_idaeus_mitogenome	97.5	80	2	0	362351	362430	352890	352969	6.96e-31	137
ON478176.1	Rubus_idaeus_mitogenome	98.701	77	1	0	325644	325720	408140	408064	6.96e-31	137
ON478176.1	Rubus_idaeus_mitogenome	98.684	76	1	0	270373	270448	323946	324021	2.5e-30	135
ON478176.1	Rubus_idaeus_mitogenome	97.468	79	1	1	207763	207840	229553	229475	9.01e-30	134
ON478176.1	Rubus_idaeus_mitogenome	97.468	79	1	1	109807	109885	343482	343405	9.01e-30	134
ON478176.1	Rubus_idaeus_mitogenome	98.649	74	1	0	107808	107881	132105	132178	3.24e-29	132
ON478176.1	Rubus_idaeus_mitogenome	93.407	91	2	1	301674	301760	227459	227549	3.24e-29	132
ON478176.1	Rubus_idaeus_mitogenome	96.296	81	2	1	122993	123072	267650	267570	3.24e-29	132
ON478176.1	Rubus_idaeus_mitogenome	100	71	0	0	10131	10201	397041	396971	3.24e-29	132
ON478176.1	Rubus_idaeus_mitogenome	92.391	92	6	1	231175	231265	144896	144987	1.17e-28	130
ON478176.1	Rubus_idaeus_mitogenome	90.099	101	9	1	1	101	158281	158182	1.17e-28	130
ON478176.1	Rubus_idaeus_mitogenome	100	69	0	0	66835	66903	104508	104576	4.19e-28	128
ON478176.1	Rubus_idaeus_mitogenome	100	68	0	0	269215	269282	172438	172505	1.51e-27	126
ON478176.1	Rubus_idaeus_mitogenome	95	80	4	0	56093	56172	320369	320290	1.51e-27	126
ON478176.1	Rubus_idaeus_mitogenome	100	68	0	0	192209	192276	322726	322659	1.51e-27	126
ON478176.1	Rubus_idaeus_mitogenome	100	68	0	0	3028	3095	322726	322659	1.51e-27	126
ON478176.1	Rubus_idaeus_mitogenome	98.571	70	1	0	471670	471739	69482	69551	5.42e-27	124
ON478176.1	Rubus_idaeus_mitogenome	90.722	97	4	2	102562	102658	89928	89837	5.42e-27	124
ON478176.1	Rubus_idaeus_mitogenome	93.902	82	5	0	367155	367236	116476	116395	5.42e-27	124
ON478176.1	Rubus_idaeus_mitogenome	100	67	0	0	409367	409433	145046	145112	5.42e-27	124
ON478176.1	Rubus_idaeus_mitogenome	97.297	74	1	1	47520	47593	219454	219382	5.42e-27	124
ON478176.1	Rubus_idaeus_mitogenome	98.571	70	1	0	297891	297960	219451	219382	5.42e-27	124
ON478176.1	Rubus_idaeus_mitogenome	90.722	97	4	2	102562	102658	341769	341860	5.42e-27	124
ON478176.1	Rubus_idaeus_mitogenome	93.103	87	2	1	471914	471996	394944	395030	5.42e-27	124
ON478176.1	Rubus_idaeus_mitogenome	100	66	0	0	90760	90825	59594	59659	1.95e-26	122
ON478176.1	Rubus_idaeus_mitogenome	100	66	0	0	379946	380011	104087	104152	1.95e-26	122
ON478176.1	Rubus_idaeus_mitogenome	97.26	73	1	1	177921	177993	120163	120234	1.95e-26	122
ON478176.1	Rubus_idaeus_mitogenome	94.937	79	2	1	192221	192297	227516	227438	1.95e-26	122
ON478176.1	Rubus_idaeus_mitogenome	94.937	79	2	1	3040	3116	227516	227438	1.95e-26	122
ON478176.1	Rubus_idaeus_mitogenome	96	75	2	1	276959	277032	183939	183865	7.01e-26	121
ON478176.1	Rubus_idaeus_mitogenome	98.529	68	1	0	269215	269282	202003	201936	7.01e-26	121
ON478176.1	Rubus_idaeus_mitogenome	94.872	78	2	1	3041	3116	253214	253291	7.01e-26	121
ON478176.1	Rubus_idaeus_mitogenome	94.872	78	2	1	192222	192297	253214	253291	7.01e-26	121
ON478176.1	Rubus_idaeus_mitogenome	95.89	73	3	0	47537	47609	58353	58425	2.52e-25	119
ON478176.1	Rubus_idaeus_mitogenome	95.946	74	2	1	47447	47519	192606	192533	2.52e-25	119
ON478176.1	Rubus_idaeus_mitogenome	93.671	79	5	0	177439	177517	196309	196387	2.52e-25	119
ON478176.1	Rubus_idaeus_mitogenome	89.216	102	1	7	176937	177037	204496	204404	2.52e-25	119
ON478176.1	Rubus_idaeus_mitogenome	83.333	144	6	3	102730	102868	397126	396996	9.07e-25	117
ON478176.1	Rubus_idaeus_mitogenome	92.593	81	5	1	45923	46002	154867	154787	3.26e-24	115
ON478176.1	Rubus_idaeus_mitogenome	98.462	65	1	0	10317	10381	201926	201990	3.26e-24	115
ON478176.1	Rubus_idaeus_mitogenome	97.059	68	2	0	103643	103710	307434	307367	3.26e-24	115
ON478176.1	Rubus_idaeus_mitogenome	97.059	68	1	1	235464	235530	37429	37362	1.17e-23	113
ON478176.1	Rubus_idaeus_mitogenome	86.207	116	2	6	403681	403796	73555	73454	1.17e-23	113
ON478176.1	Rubus_idaeus_mitogenome	97.059	68	1	1	438706	438773	125414	125480	1.17e-23	113
ON478176.1	Rubus_idaeus_mitogenome	91.667	84	4	3	387777	387857	215468	215551	1.17e-23	113
ON478176.1	Rubus_idaeus_mitogenome	98.438	64	1	0	441026	441089	291265	291202	1.17e-23	113
ON478176.1	Rubus_idaeus_mitogenome	97.015	67	1	1	371877	371943	154769	154704	4.22e-23	111
ON478176.1	Rubus_idaeus_mitogenome	97.015	67	1	1	375701	375766	158599	158533	4.22e-23	111
ON478176.1	Rubus_idaeus_mitogenome	83.571	140	2	10	38602	38734	202136	202011	4.22e-23	111
ON478176.1	Rubus_idaeus_mitogenome	98.387	62	1	0	158770	158831	239814	239753	1.52e-22	110
ON478176.1	Rubus_idaeus_mitogenome	90	90	0	1	297635	297724	68177	68257	5.46e-22	108
ON478176.1	Rubus_idaeus_mitogenome	95.522	67	3	0	4317	4383	89837	89903	5.46e-22	108
ON478176.1	Rubus_idaeus_mitogenome	90	90	0	1	297635	297724	130118	130198	5.46e-22	108
ON478176.1	Rubus_idaeus_mitogenome	100	58	0	0	378704	378761	227516	227459	5.46e-22	108
ON478176.1	Rubus_idaeus_mitogenome	100	58	0	0	297903	297960	227516	227459	5.46e-22	108
ON478176.1	Rubus_idaeus_mitogenome	100	58	0	0	47536	47593	227516	227459	5.46e-22	108
ON478176.1	Rubus_idaeus_mitogenome	98.361	61	1	0	391990	392050	239894	239954	5.46e-22	108
ON478176.1	Rubus_idaeus_mitogenome	96.875	64	2	0	186574	186637	322968	322905	5.46e-22	108
ON478176.1	Rubus_idaeus_mitogenome	95.522	67	3	0	4317	4383	341860	341794	5.46e-22	108
ON478176.1	Rubus_idaeus_mitogenome	93.056	72	5	0	38674	38745	192535	192464	1.96e-21	106
ON478176.1	Rubus_idaeus_mitogenome	100	57	0	0	10325	10381	219382	219438	1.96e-21	106
ON478176.1	Rubus_idaeus_mitogenome	100	57	0	0	10325	10381	227459	227515	1.96e-21	106
ON478176.1	Rubus_idaeus_mitogenome	100	57	0	0	47537	47593	253214	253270	1.96e-21	106
ON478176.1	Rubus_idaeus_mitogenome	100	57	0	0	297904	297960	253214	253270	1.96e-21	106
ON478176.1	Rubus_idaeus_mitogenome	100	57	0	0	378705	378761	253214	253270	1.96e-21	106
ON478176.1	Rubus_idaeus_mitogenome	100	57	0	0	231091	231147	283524	283580	1.96e-21	106
ON478176.1	Rubus_idaeus_mitogenome	96.774	62	2	0	261567	261628	93253	93192	7.06e-21	104
ON478176.1	Rubus_idaeus_mitogenome	93.243	74	0	1	61804	61877	103782	103850	7.06e-21	104
ON478176.1	Rubus_idaeus_mitogenome	100	56	0	0	262141	262196	127830	127775	7.06e-21	104
ON478176.1	Rubus_idaeus_mitogenome	100	56	0	0	107793	107848	172505	172450	7.06e-21	104
ON478176.1	Rubus_idaeus_mitogenome	93.243	74	0	1	90455	90523	197201	197128	7.06e-21	104
ON478176.1	Rubus_idaeus_mitogenome	94.203	69	3	1	38674	38741	219519	219451	7.06e-21	104
ON478176.1	Rubus_idaeus_mitogenome	96.774	62	2	0	79872	79933	283011	282950	7.06e-21	104
ON478176.1	Rubus_idaeus_mitogenome	100	56	0	0	107793	107848	322659	322714	7.06e-21	104
ON478176.1	Rubus_idaeus_mitogenome	98.305	59	1	0	199698	199756	438648	438706	7.06e-21	104
ON478176.1	Rubus_idaeus_mitogenome	98.276	58	1	0	107793	107850	58407	58350	2.54e-20	102
ON478176.1	Rubus_idaeus_mitogenome	100	55	0	0	3041	3095	58353	58407	2.54e-20	102
ON478176.1	Rubus_idaeus_mitogenome	100	55	0	0	192222	192276	58353	58407	2.54e-20	102
ON478176.1	Rubus_idaeus_mitogenome	100	55	0	0	269228	269282	58353	58407	2.54e-20	102
ON478176.1	Rubus_idaeus_mitogenome	100	55	0	0	349273	349327	172505	172451	2.54e-20	102
ON478176.1	Rubus_idaeus_mitogenome	94.203	69	1	3	100949	101016	240001	239935	2.54e-20	102
ON478176.1	Rubus_idaeus_mitogenome	100	55	0	0	102589	102643	307437	307383	2.54e-20	102
ON478176.1	Rubus_idaeus_mitogenome	86.458	96	10	2	56693	56785	307416	307511	2.54e-20	102
ON478176.1	Rubus_idaeus_mitogenome	100	55	0	0	349273	349327	322659	322713	2.54e-20	102
ON478176.1	Rubus_idaeus_mitogenome	98.276	58	1	0	37513	37570	397069	397126	2.54e-20	102
ON478176.1	Rubus_idaeus_mitogenome	96.667	60	2	0	367451	367510	69848	69907	9.14e-20	100
ON478176.1	Rubus_idaeus_mitogenome	94.03	67	3	1	86769	86835	162381	162316	9.14e-20	100
ON478176.1	Rubus_idaeus_mitogenome	96.667	60	2	0	198332	198391	284009	283950	9.14e-20	100
ON478176.1	Rubus_idaeus_mitogenome	100	54	0	0	313796	313849	322480	322533	9.14e-20	100
ON478176.1	Rubus_idaeus_mitogenome	96.61	59	2	0	275	333	70486	70544	3.29e-19	99
ON478176.1	Rubus_idaeus_mitogenome	96.61	59	2	0	189466	189524	70486	70544	3.29e-19	99
ON478176.1	Rubus_idaeus_mitogenome	93.939	66	2	2	4792	4857	129956	130019	3.29e-19	99
ON478176.1	Rubus_idaeus_mitogenome	98.214	56	1	0	107793	107848	201936	201991	3.29e-19	99
ON478176.1	Rubus_idaeus_mitogenome	98.182	55	1	0	56035	56089	45896	45950	1.18e-18	97.1
ON478176.1	Rubus_idaeus_mitogenome	93.846	65	3	1	368096	368159	100090	100154	1.18e-18	97.1
ON478176.1	Rubus_idaeus_mitogenome	98.182	55	1	0	349273	349327	201936	201990	1.18e-18	97.1
ON478176.1	Rubus_idaeus_mitogenome	95.082	61	3	0	56914	56974	307535	307595	1.18e-18	97.1
ON478176.1	Rubus_idaeus_mitogenome	95.082	61	3	0	443377	443437	307535	307595	1.18e-18	97.1
ON478176.1	Rubus_idaeus_mitogenome	100	52	0	0	385979	386030	397208	397157	1.18e-18	97.1
ON478176.1	Rubus_idaeus_mitogenome	95	60	3	0	262574	262633	19467	19526	4.25e-18	95.3
ON478176.1	Rubus_idaeus_mitogenome	98.148	54	1	0	132305	132358	71879	71826	4.25e-18	95.3
ON478176.1	Rubus_idaeus_mitogenome	98.148	54	1	0	55951	56004	192524	192471	4.25e-18	95.3
ON478176.1	Rubus_idaeus_mitogenome	98.148	54	1	0	55951	56004	219508	219455	4.25e-18	95.3
ON478176.1	Rubus_idaeus_mitogenome	100	51	0	0	387380	387430	245254	245204	4.25e-18	95.3
ON478176.1	Rubus_idaeus_mitogenome	95.082	61	2	1	366305	366365	305939	305998	4.25e-18	95.3
ON478176.1	Rubus_idaeus_mitogenome	100	50	0	0	242641	242690	53905	53954	1.53e-17	93.5
ON478176.1	Rubus_idaeus_mitogenome	91.304	69	4	2	280042	280109	73403	73470	1.53e-17	93.5
ON478176.1	Rubus_idaeus_mitogenome	96.429	56	2	0	60725	60780	162647	162592	1.53e-17	93.5
ON478176.1	Rubus_idaeus_mitogenome	85	100	6	5	192111	192201	192574	192475	1.53e-17	93.5
ON478176.1	Rubus_idaeus_mitogenome	85	100	5	4	324343	324432	192475	192574	1.53e-17	93.5
ON478176.1	Rubus_idaeus_mitogenome	85	100	6	5	2930	3020	192574	192475	1.53e-17	93.5
ON478176.1	Rubus_idaeus_mitogenome	96.429	56	2	0	367827	367882	198281	198226	1.53e-17	93.5
ON478176.1	Rubus_idaeus_mitogenome	93.443	61	4	0	280027	280087	6499	6439	5.5e-17	91.6
ON478176.1	Rubus_idaeus_mitogenome	98.113	53	0	1	2969	3020	46538	46590	5.5e-17	91.6
ON478176.1	Rubus_idaeus_mitogenome	98.113	53	0	1	324343	324394	46590	46538	5.5e-17	91.6
ON478176.1	Rubus_idaeus_mitogenome	98.113	53	0	1	192150	192201	46538	46590	5.5e-17	91.6
ON478176.1	Rubus_idaeus_mitogenome	96.364	55	2	0	55951	56005	46541	46595	5.5e-17	91.6
ON478176.1	Rubus_idaeus_mitogenome	96.429	56	1	1	103687	103742	69400	69454	5.5e-17	91.6
ON478176.1	Rubus_idaeus_mitogenome	100	49	0	0	66855	66903	92411	92459	5.5e-17	91.6
ON478176.1	Rubus_idaeus_mitogenome	94.828	58	3	0	387668	387725	127721	127664	5.5e-17	91.6
ON478176.1	Rubus_idaeus_mitogenome	98.077	52	1	0	4332	4383	223360	223309	5.5e-17	91.6
ON478176.1	Rubus_idaeus_mitogenome	98.077	52	1	0	77576	77627	307383	307434	5.5e-17	91.6
ON478176.1	Rubus_idaeus_mitogenome	98.077	52	1	0	443056	443107	307383	307434	5.5e-17	91.6
ON478176.1	Rubus_idaeus_mitogenome	93.443	61	4	0	77894	77954	307535	307595	5.5e-17	91.6
ON478176.1	Rubus_idaeus_mitogenome	98.077	52	1	0	313123	313174	397208	397157	5.5e-17	91.6
ON478176.1	Rubus_idaeus_mitogenome	98.039	51	1	0	357275	357325	144643	144693	1.98e-16	89.8
ON478176.1	Rubus_idaeus_mitogenome	100	48	0	0	462626	462673	360173	360220	1.98e-16	89.8
ON478176.1	Rubus_idaeus_mitogenome	93.333	60	4	0	168377	168436	367003	366944	1.98e-16	89.8
ON478176.1	Rubus_idaeus_mitogenome	94.737	57	3	0	455743	455799	395781	395725	1.98e-16	89.8
ON478176.1	Rubus_idaeus_mitogenome	94.737	57	3	0	455743	455799	438043	438099	1.98e-16	89.8
ON478176.1	Rubus_idaeus_mitogenome	100	47	0	0	451166	451212	16489	16443	7.11e-16	87.9
ON478176.1	Rubus_idaeus_mitogenome	100	47	0	0	201368	201414	222052	222098	7.11e-16	87.9
ON478176.1	Rubus_idaeus_mitogenome	100	47	0	0	201368	201414	371580	371534	7.11e-16	87.9
ON478176.1	Rubus_idaeus_mitogenome	100	46	0	0	91201	91246	92411	92456	2.56e-15	86.1
ON478176.1	Rubus_idaeus_mitogenome	94.545	55	3	0	9527	9581	339507	339561	2.56e-15	86.1
ON478176.1	Rubus_idaeus_mitogenome	83.333	108	1	2	178018	178125	120238	120328	9.2e-15	84.2
ON478176.1	Rubus_idaeus_mitogenome	96.154	52	1	1	246202	246252	286791	286740	9.2e-15	84.2
ON478176.1	Rubus_idaeus_mitogenome	97.917	48	1	0	199691	199738	438754	438801	9.2e-15	84.2
ON478176.1	Rubus_idaeus_mitogenome	87.838	74	4	2	378704	378777	132145	132077	3.31e-14	82.4
ON478176.1	Rubus_idaeus_mitogenome	87.838	74	4	2	297903	297976	132145	132077	3.31e-14	82.4
ON478176.1	Rubus_idaeus_mitogenome	100	44	0	0	52138	52181	177076	177033	3.31e-14	82.4
ON478176.1	Rubus_idaeus_mitogenome	92.727	55	4	0	296733	296787	27041	26987	1.19e-13	80.5
ON478176.1	Rubus_idaeus_mitogenome	100	43	0	0	468083	468125	144284	144242	1.19e-13	80.5
ON478176.1	Rubus_idaeus_mitogenome	97.826	46	1	0	168996	169041	438688	438733	1.19e-13	80.5
ON478176.1	Rubus_idaeus_mitogenome	95.833	48	2	0	421077	421124	48635	48588	4.28e-13	78.7
ON478176.1	Rubus_idaeus_mitogenome	92.593	54	3	1	217492	217544	104527	104580	1.54e-12	76.8
ON478176.1	Rubus_idaeus_mitogenome	85.526	76	8	2	77693	77765	307436	307511	1.54e-12	76.8
ON478176.1	Rubus_idaeus_mitogenome	89.831	59	6	0	217492	217550	336681	336623	1.54e-12	76.8
ON478176.1	Rubus_idaeus_mitogenome	97.674	43	1	0	44399	44441	45230	45188	5.54e-12	75
ON478176.1	Rubus_idaeus_mitogenome	92.453	53	3	1	217493	217544	92411	92463	5.54e-12	75
ON478176.1	Rubus_idaeus_mitogenome	88.06	67	3	1	455358	455419	101521	101455	5.54e-12	75
ON478176.1	Rubus_idaeus_mitogenome	94	50	2	1	377122	377170	149792	149743	5.54e-12	75
ON478176.1	Rubus_idaeus_mitogenome	94	50	2	1	55951	56000	172382	172430	5.54e-12	75
ON478176.1	Rubus_idaeus_mitogenome	94	50	2	1	55951	56000	202059	202011	5.54e-12	75
ON478176.1	Rubus_idaeus_mitogenome	97.674	43	1	0	37325	37367	291480	291438	5.54e-12	75
ON478176.1	Rubus_idaeus_mitogenome	97.674	43	1	0	93877	93919	333962	334004	5.54e-12	75
ON478176.1	Rubus_idaeus_mitogenome	88.06	67	3	1	88128	88194	367327	367388	5.54e-12	75
ON478176.1	Rubus_idaeus_mitogenome	97.674	43	0	1	269177	269219	92443	92484	1.99e-11	73.1
ON478176.1	Rubus_idaeus_mitogenome	97.674	43	0	1	297853	297895	92443	92484	1.99e-11	73.1
ON478176.1	Rubus_idaeus_mitogenome	97.674	43	0	1	269177	269219	104560	104601	1.99e-11	73.1
ON478176.1	Rubus_idaeus_mitogenome	97.674	43	0	1	297853	297895	104560	104601	1.99e-11	73.1
ON478176.1	Rubus_idaeus_mitogenome	92.157	51	4	0	189642	189692	130021	129971	1.99e-11	73.1
ON478176.1	Rubus_idaeus_mitogenome	92.157	51	4	0	452	502	130021	129971	1.99e-11	73.1
ON478176.1	Rubus_idaeus_mitogenome	84.146	82	6	4	403810	403884	167749	167830	1.99e-11	73.1
ON478176.1	Rubus_idaeus_mitogenome	84.146	82	6	4	318074	318155	209935	209861	1.99e-11	73.1
ON478176.1	Rubus_idaeus_mitogenome	97.619	42	1	0	21693	21734	254809	254768	1.99e-11	73.1
ON478176.1	Rubus_idaeus_mitogenome	100	38	0	0	102640	102677	69411	69448	7.16e-11	71.3
ON478176.1	Rubus_idaeus_mitogenome	100	38	0	0	84665	84702	98017	97980	7.16e-11	71.3
ON478176.1	Rubus_idaeus_mitogenome	97.561	41	1	0	269227	269267	132145	132105	7.16e-11	71.3
ON478176.1	Rubus_idaeus_mitogenome	97.561	41	1	0	192221	192261	132145	132105	7.16e-11	71.3
ON478176.1	Rubus_idaeus_mitogenome	97.561	41	1	0	47536	47576	132145	132105	7.16e-11	71.3
ON478176.1	Rubus_idaeus_mitogenome	97.561	41	1	0	3040	3080	132145	132105	7.16e-11	71.3
ON478176.1	Rubus_idaeus_mitogenome	84.211	76	9	2	103540	103612	307511	307436	7.16e-11	71.3
ON478176.1	Rubus_idaeus_mitogenome	100	38	0	0	193240	193277	320265	320228	7.16e-11	71.3
ON478176.1	Rubus_idaeus_mitogenome	97.561	41	1	0	168453	168493	343135	343175	7.16e-11	71.3
ON478176.1	Rubus_idaeus_mitogenome	97.561	41	1	0	296597	296637	343175	343135	7.16e-11	71.3
ON478176.1	Rubus_idaeus_mitogenome	97.561	41	1	0	441646	441686	395665	395705	7.16e-11	71.3
ON478176.1	Rubus_idaeus_mitogenome	97.561	41	1	0	441646	441686	438159	438119	7.16e-11	71.3
ON478176.1	Rubus_idaeus_mitogenome	100	37	0	0	102674	102710	45774	45738	2.58e-10	69.4
ON478176.1	Rubus_idaeus_mitogenome	97.5	40	1	0	10342	10381	132105	132144	2.58e-10	69.4
ON478176.1	Rubus_idaeus_mitogenome	97.5	40	1	0	349288	349327	132105	132144	2.58e-10	69.4
ON478176.1	Rubus_idaeus_mitogenome	100	37	0	0	3304	3340	340314	340278	2.58e-10	69.4
ON478176.1	Rubus_idaeus_mitogenome	95.455	44	0	1	150087	150130	369849	369808	2.58e-10	69.4
ON478176.1	Rubus_idaeus_mitogenome	100	37	0	0	452896	452932	419742	419778	2.58e-10	69.4
ON478176.1	Rubus_idaeus_mitogenome	100	36	0	0	197453	197488	18781	18746	9.27e-10	67.6
ON478176.1	Rubus_idaeus_mitogenome	100	36	0	0	199077	199112	20405	20370	9.27e-10	67.6
ON478176.1	Rubus_idaeus_mitogenome	97.436	39	1	0	90521	90559	103883	103845	9.27e-10	67.6
ON478176.1	Rubus_idaeus_mitogenome	97.436	39	1	0	53155	53193	109787	109825	9.27e-10	67.6
ON478176.1	Rubus_idaeus_mitogenome	100	36	0	0	46998	47033	394358	394393	9.27e-10	67.6
ON478176.1	Rubus_idaeus_mitogenome	93.333	45	2	1	129998	130042	158242	158285	3.33e-09	65.8
ON478176.1	Rubus_idaeus_mitogenome	93.333	45	2	1	50929	50973	178096	178053	3.33e-09	65.8
ON478176.1	Rubus_idaeus_mitogenome	85.484	62	9	0	186863	186924	202744	202683	3.33e-09	65.8
ON478176.1	Rubus_idaeus_mitogenome	100	35	0	0	53159	53193	346460	346426	3.33e-09	65.8
ON478176.1	Rubus_idaeus_mitogenome	100	34	0	0	168996	169029	14	47	1.2e-08	63.9
ON478176.1	Rubus_idaeus_mitogenome	97.297	37	1	0	166136	166172	17360	17396	1.2e-08	63.9
ON478176.1	Rubus_idaeus_mitogenome	100	34	0	0	321358	321391	164497	164530	1.2e-08	63.9
ON478176.1	Rubus_idaeus_mitogenome	97.297	37	1	0	210772	210808	175852	175888	1.2e-08	63.9
ON478176.1	Rubus_idaeus_mitogenome	97.368	38	0	1	137995	138031	232088	232125	1.2e-08	63.9
ON478176.1	Rubus_idaeus_mitogenome	100	34	0	0	155705	155738	311979	311946	1.2e-08	63.9
ON478176.1	Rubus_idaeus_mitogenome	100	34	0	0	102835	102868	322475	322508	1.2e-08	63.9
ON478176.1	Rubus_idaeus_mitogenome	100	34	0	0	214854	214887	345819	345852	1.2e-08	63.9
ON478176.1	Rubus_idaeus_mitogenome	97.297	37	1	0	50936	50972	346424	346460	1.2e-08	63.9
ON478176.1	Rubus_idaeus_mitogenome	97.368	38	0	1	112420	112457	407634	407670	1.2e-08	63.9
ON478176.1	Rubus_idaeus_mitogenome	100	34	0	0	344441	344474	425353	425386	1.2e-08	63.9
ON478176.1	Rubus_idaeus_mitogenome	97.297	37	1	0	200462	200498	435829	435793	1.2e-08	63.9
ON478176.1	Rubus_idaeus_mitogenome	100	34	0	0	168996	169029	438821	438854	1.2e-08	63.9
ON478176.1	Rubus_idaeus_mitogenome	100	34	0	0	168996	169029	438849	438882	1.2e-08	63.9
ON478176.1	Rubus_idaeus_mitogenome	100	34	0	0	168996	169029	438877	438910	1.2e-08	63.9
ON478176.1	Rubus_idaeus_mitogenome	100	34	0	0	168996	169029	438905	438938	1.2e-08	63.9
ON478176.1	Rubus_idaeus_mitogenome	94.872	39	2	0	388497	388535	27528	27566	4.31e-08	62.1
ON478176.1	Rubus_idaeus_mitogenome	100	33	0	0	379069	379101	58660	58692	4.31e-08	62.1
ON478176.1	Rubus_idaeus_mitogenome	100	33	0	0	379012	379044	58717	58749	4.31e-08	62.1
ON478176.1	Rubus_idaeus_mitogenome	100	33	0	0	387111	387143	103094	103062	4.31e-08	62.1
ON478176.1	Rubus_idaeus_mitogenome	97.222	36	1	0	89735	89770	144406	144371	4.31e-08	62.1
ON478176.1	Rubus_idaeus_mitogenome	94.872	39	2	0	428912	428950	145507	145545	4.31e-08	62.1
ON478176.1	Rubus_idaeus_mitogenome	97.297	37	0	1	336079	336115	153348	153313	4.31e-08	62.1
ON478176.1	Rubus_idaeus_mitogenome	100	33	0	0	15306	15338	238292	238324	4.31e-08	62.1
ON478176.1	Rubus_idaeus_mitogenome	100	32	0	0	50937	50968	109826	109795	1.55e-07	60.2
ON478176.1	Rubus_idaeus_mitogenome	97.143	35	1	0	184649	184683	204330	204296	1.55e-07	60.2
ON478176.1	Rubus_idaeus_mitogenome	100	32	0	0	56057	56088	255407	255376	1.55e-07	60.2
ON478176.1	Rubus_idaeus_mitogenome	94.737	38	2	0	216899	216936	284075	284038	1.55e-07	60.2
ON478176.1	Rubus_idaeus_mitogenome	80.952	84	8	2	443165	443248	307436	307511	1.55e-07	60.2
ON478176.1	Rubus_idaeus_mitogenome	94.737	38	2	0	262662	262699	378581	378618	1.55e-07	60.2
ON478176.1	Rubus_idaeus_mitogenome	97.059	34	1	0	338884	338917	15327	15294	5.58e-07	58.4
ON478176.1	Rubus_idaeus_mitogenome	97.059	34	1	0	444841	444874	104525	104558	5.58e-07	58.4
ON478176.1	Rubus_idaeus_mitogenome	97.143	35	0	1	160866	160900	239435	239468	5.58e-07	58.4
ON478176.1	Rubus_idaeus_mitogenome	100	31	0	0	392107	392137	239968	239998	5.58e-07	58.4
ON478176.1	Rubus_idaeus_mitogenome	97.059	34	1	0	256660	256693	278073	278040	5.58e-07	58.4
ON478176.1	Rubus_idaeus_mitogenome	100	31	0	0	299591	299621	315929	315899	5.58e-07	58.4
ON478176.1	Rubus_idaeus_mitogenome	97.059	34	1	0	444841	444874	336683	336650	5.58e-07	58.4
ON478176.1	Rubus_idaeus_mitogenome	97.059	34	1	0	138166	138199	365689	365656	5.58e-07	58.4
ON478176.1	Rubus_idaeus_mitogenome	97.059	34	1	0	457052	457085	407805	407838	5.58e-07	58.4
ON478176.1	Rubus_idaeus_mitogenome	94.595	37	1	1	131055	131090	33452	33416	2.01e-06	56.5
ON478176.1	Rubus_idaeus_mitogenome	100	30	0	0	392105	392134	381460	381431	2.01e-06	56.5
ON478176.1	Rubus_idaeus_mitogenome	92.5	40	2	1	434815	434854	400695	400657	2.01e-06	56.5
ON478176.1	Rubus_idaeus_mitogenome	100	29	0	0	69715	69743	34431	34403	7.21e-06	54.7
ON478176.1	Rubus_idaeus_mitogenome	100	29	0	0	189346	189374	70218	70190	7.21e-06	54.7
ON478176.1	Rubus_idaeus_mitogenome	100	29	0	0	283562	283590	70190	70218	7.21e-06	54.7
ON478176.1	Rubus_idaeus_mitogenome	100	29	0	0	155	183	70218	70190	7.21e-06	54.7
ON478176.1	Rubus_idaeus_mitogenome	100	29	0	0	152432	152460	73580	73608	7.21e-06	54.7
ON478176.1	Rubus_idaeus_mitogenome	96.875	32	1	0	38566	38597	86528	86497	7.21e-06	54.7
ON478176.1	Rubus_idaeus_mitogenome	100	29	0	0	429499	429527	207205	207233	7.21e-06	54.7
ON478176.1	Rubus_idaeus_mitogenome	100	29	0	0	321899	321927	322018	322046	7.21e-06	54.7
ON478176.1	Rubus_idaeus_mitogenome	100	29	0	0	119950	119978	351021	350993	7.21e-06	54.7
Rubus_idaeus_mitogenome	ON556624.1	97.221	11226	152	24	208330	219438	72244	61062	0	18855
Rubus_idaeus_mitogenome	ON556624.1	94.85	6815	167	46	408245	414969	209682	216402	0	10471
Rubus_idaeus_mitogenome	ON556624.1	95.788	5911	88	42	261088	266889	88806	82948	0	9387
Rubus_idaeus_mitogenome	ON556624.1	96.043	5307	91	35	366496	371732	156976	151719	0	8527
Rubus_idaeus_mitogenome	ON556624.1	97.691	4807	34	18	45146	49931	315419	320169	0	8191
Rubus_idaeus_mitogenome	ON556624.1	98.24	4261	27	13	45677	49931	127451	123233	0	7409
Rubus_idaeus_mitogenome	ON556624.1	96.542	4482	101	18	274656	279097	177790	173323	0	7369
Rubus_idaeus_mitogenome	ON556624.1	97.185	4263	64	11	92411	96656	275688	271465	0	7156
Rubus_idaeus_mitogenome	ON556624.1	96.375	3862	102	10	279801	283626	172492	168633	0	6322
Rubus_idaeus_mitogenome	ON556624.1	96.947	3407	50	17	416223	419610	216781	220152	0	5666
Rubus_idaeus_mitogenome	ON556624.1	97.542	2889	51	5	100602	103479	99003	101882	0	4924
Rubus_idaeus_mitogenome	ON556624.1	98.16	2826	34	4	198255	201079	109176	106368	0	4915
Rubus_idaeus_mitogenome	ON556624.1	96.066	3050	36	15	244421	247445	242077	245067	0	4891
Rubus_idaeus_mitogenome	ON556624.1	93.81	3215	92	28	164519	167662	137913	134735	0	4735
Rubus_idaeus_mitogenome	ON556624.1	97.018	2616	43	9	16649	19243	224576	227177	0	4366
Rubus_idaeus_mitogenome	ON556624.1	93.702	2493	86	20	160884	163346	306072	303621	0	3668
Rubus_idaeus_mitogenome	ON556624.1	98.808	2014	17	1	86584	88590	186436	184423	0	3579
Rubus_idaeus_mitogenome	ON556624.1	97.033	2090	12	14	436121	438210	49615	51654	0	3470
Rubus_idaeus_mitogenome	ON556624.1	97.441	1993	37	2	307882	309874	13227	15205	0	3386
Rubus_idaeus_mitogenome	ON556624.1	93.992	2197	53	18	240513	242675	222434	220283	0	3253
Rubus_idaeus_mitogenome	ON556624.1	98.917	1755	18	1	128260	130014	293874	295627	0	3134
Rubus_idaeus_mitogenome	ON556624.1	95.429	1969	40	11	50423	52360	122505	120556	0	3092
Rubus_idaeus_mitogenome	ON556624.1	95.429	1969	40	11	50423	52360	320897	322846	0	3092
Rubus_idaeus_mitogenome	ON556624.1	95.33	1970	46	8	19485	21435	227164	229106	0	3086
Rubus_idaeus_mitogenome	ON556624.1	96.531	1874	29	7	224774	226635	278764	280613	0	3068
Rubus_idaeus_mitogenome	ON556624.1	98.577	1546	22	0	90004	91549	277332	275787	0	2734
Rubus_idaeus_mitogenome	ON556624.1	95.522	1697	44	6	269709	271387	141983	140301	0	2684
Rubus_idaeus_mitogenome	ON556624.1	93.032	1880	44	23	375526	377367	139731	137901	0	2665
Rubus_idaeus_mitogenome	ON556624.1	94.933	1717	27	18	116929	118627	44543	42869	0	2634
Rubus_idaeus_mitogenome	ON556624.1	93.375	1751	67	19	135807	137530	286569	284841	0	2545
Rubus_idaeus_mitogenome	ON556624.1	97.789	1402	24	3	223305	224706	277370	278764	0	2410
Rubus_idaeus_mitogenome	ON556624.1	98.81	1344	16	0	340350	341693	275989	277332	0	2394
Rubus_idaeus_mitogenome	ON556624.1	90.54	1871	59	24	296427	298280	3153	1384	0	2366
Rubus_idaeus_mitogenome	ON556624.1	99.053	1267	12	0	142767	144033	22872	24138	0	2274
Rubus_idaeus_mitogenome	ON556624.1	95.281	1441	33	5	310967	312384	15204	16632	0	2252
Rubus_idaeus_mitogenome	ON556624.1	95.875	1406	19	10	402422	403806	75187	73800	0	2239
Rubus_idaeus_mitogenome	ON556624.1	96.714	1339	38	4	54229	55564	298792	300127	0	2224
Rubus_idaeus_mitogenome	ON556624.1	93.403	1531	38	11	43573	45063	238245	239752	0	2209
Rubus_idaeus_mitogenome	ON556624.1	95.289	1316	39	5	14884	16196	223279	224574	0	2065
Rubus_idaeus_mitogenome	ON556624.1	91.77	1531	22	24	202370	203856	232799	231329	0	2034
Rubus_idaeus_mitogenome	ON556624.1	97.666	1157	19	4	242810	243965	240942	242091	0	1980
Rubus_idaeus_mitogenome	ON556624.1	93.829	1345	30	17	182861	184187	76703	75394	0	1975
Rubus_idaeus_mitogenome	ON556624.1	97.265	1097	12	4	434699	435795	259597	258519	0	1844
Rubus_idaeus_mitogenome	ON556624.1	99.198	998	8	0	10451	11448	6700	5703	0	1799
Rubus_idaeus_mitogenome	ON556624.1	96.347	1095	17	13	172452	173539	192743	193821	0	1779
Rubus_idaeus_mitogenome	ON556624.1	94.651	1159	22	8	272254	273400	178909	177779	0	1760
Rubus_idaeus_mitogenome	ON556624.1	95.372	1102	24	7	197121	198208	110255	109167	0	1727
Rubus_idaeus_mitogenome	ON556624.1	98.957	959	10	0	143075	144033	117942	118900	0	1716
Rubus_idaeus_mitogenome	ON556624.1	98.957	959	10	0	143075	144033	325460	324502	0	1716
Rubus_idaeus_mitogenome	ON556624.1	96.934	1011	18	5	167706	168710	115055	116058	0	1683
Rubus_idaeus_mitogenome	ON556624.1	96.934	1011	18	5	167706	168710	328347	327344	0	1683
Rubus_idaeus_mitogenome	ON556624.1	93.328	1154	17	8	25067	26181	39601	38469	0	1650
Rubus_idaeus_mitogenome	ON556624.1	98.392	933	14	1	321787	322718	262231	261299	0	1639
Rubus_idaeus_mitogenome	ON556624.1	93.874	1110	25	9	232997	234077	72689	73784	0	1633
Rubus_idaeus_mitogenome	ON556624.1	96.307	1002	22	3	228129	229125	192308	191317	0	1631
Rubus_idaeus_mitogenome	ON556624.1	98.486	925	14	0	134889	135813	287774	286850	0	1631
Rubus_idaeus_mitogenome	ON556624.1	96.24	984	25	4	41550	42522	298809	297827	0	1602
Rubus_idaeus_mitogenome	ON556624.1	94.717	1041	24	9	267026	268058	82963	81946	0	1589
Rubus_idaeus_mitogenome	ON556624.1	99.634	820	3	0	26234	27053	38466	37647	0	1498
Rubus_idaeus_mitogenome	ON556624.1	95.556	855	38	0	58353	59207	146634	145780	0	1369
Rubus_idaeus_mitogenome	ON556624.1	94.233	919	15	8	196238	197123	334073	333160	0	1369
Rubus_idaeus_mitogenome	ON556624.1	93.735	830	27	6	181768	182576	77520	76695	0	1221
Rubus_idaeus_mitogenome	ON556624.1	96.399	722	11	4	68139	68853	256350	257063	0	1175
Rubus_idaeus_mitogenome	ON556624.1	93.009	801	37	7	13902	14690	222478	223271	0	1151
Rubus_idaeus_mitogenome	ON556624.1	97.093	688	4	3	27065	27744	29500	28821	0	1146
Rubus_idaeus_mitogenome	ON556624.1	93.499	723	35	3	385395	386112	270165	269450	0	1064
Rubus_idaeus_mitogenome	ON556624.1	98.288	584	10	0	59684	60267	145544	144961	0	1024
Rubus_idaeus_mitogenome	ON556624.1	91.169	770	25	10	429153	429897	270931	270180	0	1005
Rubus_idaeus_mitogenome	ON556624.1	95.164	641	15	6	429523	430148	111341	110702	0	998
Rubus_idaeus_mitogenome	ON556624.1	95.164	641	15	6	429523	430148	332061	332700	0	998
Rubus_idaeus_mitogenome	ON556624.1	96.735	582	16	3	378020	378599	98667	98087	0	966
Rubus_idaeus_mitogenome	ON556624.1	94.127	647	14	3	320520	321142	132581	133227	0	963
Rubus_idaeus_mitogenome	ON556624.1	93.415	653	25	3	279150	279789	173318	172671	0	952
Rubus_idaeus_mitogenome	ON556624.1	92.824	655	15	8	124247	124877	159563	158917	0	920
Rubus_idaeus_mitogenome	ON556624.1	91.42	676	16	5	422619	423256	79123	79794	0	889
Rubus_idaeus_mitogenome	ON556624.1	87.863	791	48	7	186220	186981	134748	133977	0	885
Rubus_idaeus_mitogenome	ON556624.1	94.035	570	12	2	8869	9430	283582	283027	0	845
Rubus_idaeus_mitogenome	ON556624.1	94.465	542	21	2	253214	253747	61062	61602	0	826
Rubus_idaeus_mitogenome	ON556624.1	96.774	496	3	2	82116	82598	269436	268941	0	815
Rubus_idaeus_mitogenome	ON556624.1	98.678	454	6	0	81234	81687	230264	229811	0	806
Rubus_idaeus_mitogenome	ON556624.1	94.912	511	16	3	104065	104575	9520	10020	0	791
Rubus_idaeus_mitogenome	ON556624.1	98.174	438	6	2	319949	320386	127458	127893	0	763
Rubus_idaeus_mitogenome	ON556624.1	96.629	445	8	1	9908	10345	283022	282578	0	732
Rubus_idaeus_mitogenome	ON556624.1	99.254	402	3	0	339119	339520	256941	256540	0	726
Rubus_idaeus_mitogenome	ON556624.1	93.697	476	17	4	104525	104988	275691	275217	0	701
Rubus_idaeus_mitogenome	ON556624.1	95.302	447	10	4	173678	174113	194042	194488	0	699
Rubus_idaeus_mitogenome	ON556624.1	91.778	523	6	6	118887	119407	42624	42137	0	693
Rubus_idaeus_mitogenome	ON556624.1	97.512	402	10	0	67737	68138	314671	315072	0	688
Rubus_idaeus_mitogenome	ON556624.1	93.004	486	7	5	290780	291265	159958	159500	0	684
Rubus_idaeus_mitogenome	ON556624.1	90.385	520	15	6	8330	8849	284057	283573	0	651
Rubus_idaeus_mitogenome	ON556624.1	98.123	373	6	1	248174	248545	245062	245434	0	649
Rubus_idaeus_mitogenome	ON556624.1	96.675	391	8	1	415800	416190	216397	216782	0	645
Rubus_idaeus_mitogenome	ON556624.1	89.349	507	5	15	117307	117806	149912	149448	8.79e-168	592
Rubus_idaeus_mitogenome	ON556624.1	95.664	369	11	1	313113	313476	16909	17277	1.14e-166	588
Rubus_idaeus_mitogenome	ON556624.1	88.584	473	41	10	252837	253302	308591	309057	6.89e-159	562
Rubus_idaeus_mitogenome	ON556624.1	86.957	529	27	19	227459	227976	192797	192300	3.21e-157	556
Rubus_idaeus_mitogenome	ON556624.1	89.371	461	15	8	429120	429557	111888	111439	5.36e-155	549
Rubus_idaeus_mitogenome	ON556624.1	89.224	464	16	8	429117	429557	331511	331963	5.36e-155	549
Rubus_idaeus_mitogenome	ON556624.1	88.397	474	23	6	35881	36336	142568	142109	8.98e-153	542
Rubus_idaeus_mitogenome	ON556624.1	90.511	411	15	5	206840	207230	140203	139797	1.17e-146	521
Rubus_idaeus_mitogenome	ON556624.1	91.184	397	8	8	423255	423637	79857	80240	1.96e-144	514
Rubus_idaeus_mitogenome	ON556624.1	85.661	537	10	18	289950	290457	160456	159958	4.24e-141	503
Rubus_idaeus_mitogenome	ON556624.1	96.644	298	4	1	312551	312842	16622	16919	3.3e-137	490
Rubus_idaeus_mitogenome	ON556624.1	96.309	298	11	0	116642	116939	144209	143912	3.3e-137	490
Rubus_idaeus_mitogenome	ON556624.1	94.953	317	6	1	57726	58032	146945	146629	1.19e-136	488
Rubus_idaeus_mitogenome	ON556624.1	96.809	282	7	1	268371	268650	80760	80479	4.3e-131	470
Rubus_idaeus_mitogenome	ON556624.1	91.892	333	7	4	296166	296498	130967	131279	2.01e-124	448
Rubus_idaeus_mitogenome	ON556624.1	98.8	250	3	0	201630	201879	294263	294014	7.24e-124	446
Rubus_idaeus_mitogenome	ON556624.1	96.324	272	9	1	148045	148315	308265	307994	7.24e-124	446
Rubus_idaeus_mitogenome	ON556624.1	84.524	504	9	9	380347	380787	205448	204951	1.57e-120	435
Rubus_idaeus_mitogenome	ON556624.1	87.16	405	23	17	271538	271914	179300	178897	5.64e-120	433
Rubus_idaeus_mitogenome	ON556624.1	96.624	237	4	1	268704	268936	80468	80232	3.44e-107	390
Rubus_idaeus_mitogenome	ON556624.1	95.2	250	7	2	221941	222185	151760	152009	3.44e-107	390
Rubus_idaeus_mitogenome	ON556624.1	98.19	221	4	0	372064	372284	190841	191061	4.45e-106	387
Rubus_idaeus_mitogenome	ON556624.1	86.667	375	10	6	119034	119407	248809	248474	7.45e-104	379
Rubus_idaeus_mitogenome	ON556624.1	96.889	225	7	0	321378	321602	133216	133440	2.68e-103	377
Rubus_idaeus_mitogenome	ON556624.1	88.024	334	14	9	36694	37001	27122	26789	1.25e-101	372
Rubus_idaeus_mitogenome	ON556624.1	99.024	205	2	0	103492	103696	104800	105004	1.61e-100	368
Rubus_idaeus_mitogenome	ON556624.1	98.985	197	2	0	130445	130641	297169	297365	4.51e-96	353
Rubus_idaeus_mitogenome	ON556624.1	96.667	210	7	0	401964	402173	75397	75188	5.84e-95	350
Rubus_idaeus_mitogenome	ON556624.1	96.651	209	7	0	59279	59487	145788	145580	2.1e-94	348
Rubus_idaeus_mitogenome	ON556624.1	91.566	249	21	0	192160	192408	168442	168194	2.72e-93	344
Rubus_idaeus_mitogenome	ON556624.1	87.702	309	16	14	407974	408274	209364	209658	3.51e-92	340
Rubus_idaeus_mitogenome	ON556624.1	92.946	241	4	2	268148	268381	81966	81732	1.26e-91	339
Rubus_idaeus_mitogenome	ON556624.1	94.521	219	4	2	317194	317404	207705	207487	2.12e-89	331
Rubus_idaeus_mitogenome	ON556624.1	91.489	235	20	0	192174	192408	97491	97257	3.54e-87	324
Rubus_idaeus_mitogenome	ON556624.1	97.207	179	5	0	118709	118887	42774	42596	4.61e-81	303
Rubus_idaeus_mitogenome	ON556624.1	97.191	178	5	0	253436	253613	24993	24816	1.66e-80	302
Rubus_idaeus_mitogenome	ON556624.1	97.191	178	5	0	219039	219216	24816	24993	1.66e-80	302
Rubus_idaeus_mitogenome	ON556624.1	90.435	230	16	4	170788	171012	116253	116481	2.15e-79	298
Rubus_idaeus_mitogenome	ON556624.1	90.435	230	16	4	170788	171012	327149	326921	2.15e-79	298
Rubus_idaeus_mitogenome	ON556624.1	93.532	201	5	2	378505	378705	49282	49474	9.98e-78	292
Rubus_idaeus_mitogenome	ON556624.1	97.11	173	5	0	293618	293790	255185	255013	9.98e-78	292
Rubus_idaeus_mitogenome	ON556624.1	86.348	293	7	7	305364	305623	205679	205971	1.29e-76	289
Rubus_idaeus_mitogenome	ON556624.1	93.367	196	12	1	85344	85539	249058	249252	1.29e-76	289
Rubus_idaeus_mitogenome	ON556624.1	95.531	179	8	0	431777	431955	116867	117045	4.64e-76	287
Rubus_idaeus_mitogenome	ON556624.1	95.531	179	8	0	431777	431955	326535	326357	4.64e-76	287
Rubus_idaeus_mitogenome	ON556624.1	92.973	185	12	1	431127	431311	116675	116858	1.68e-70	268
Rubus_idaeus_mitogenome	ON556624.1	92.973	185	12	1	431127	431311	326727	326544	1.68e-70	268
Rubus_idaeus_mitogenome	ON556624.1	73.341	889	170	50	437051	437908	181344	182196	6.05e-70	267
Rubus_idaeus_mitogenome	ON556624.1	85.512	283	7	14	292819	293068	296528	296809	2.18e-69	265
Rubus_idaeus_mitogenome	ON556624.1	97.279	147	4	0	322267	322413	9523	9377	6.09e-65	250
Rubus_idaeus_mitogenome	ON556624.1	94.839	155	8	0	307212	307366	275939	275785	1.02e-62	243
Rubus_idaeus_mitogenome	ON556624.1	92	175	2	5	395614	395788	51654	51492	1.71e-60	235
Rubus_idaeus_mitogenome	ON556624.1	92.216	167	11	2	163959	164124	59300	59465	1.71e-60	235
Rubus_idaeus_mitogenome	ON556624.1	95.364	151	1	2	348942	349086	151347	151497	1.71e-60	235
Rubus_idaeus_mitogenome	ON556624.1	94	150	6	3	320227	320375	313885	313738	3.69e-57	224
Rubus_idaeus_mitogenome	ON556624.1	81.361	338	5	11	345893	346173	78092	78428	1.33e-56	222
Rubus_idaeus_mitogenome	ON556624.1	98.387	124	1	1	173547	173670	193867	193989	6.18e-55	217
Rubus_idaeus_mitogenome	ON556624.1	88.298	188	10	2	158209	158392	951	772	2.22e-54	215
Rubus_idaeus_mitogenome	ON556624.1	88.462	182	12	6	163165	163346	37026	36854	2.87e-53	211
Rubus_idaeus_mitogenome	ON556624.1	84.615	234	10	4	348013	348246	20985	21192	1.03e-52	209
Rubus_idaeus_mitogenome	ON556624.1	90.741	162	4	2	172384	172534	261226	261387	1.34e-51	206
Rubus_idaeus_mitogenome	ON556624.1	89.08	174	5	5	119464	119637	252228	252069	4.81e-51	204
Rubus_idaeus_mitogenome	ON556624.1	83.621	232	16	11	116395	116623	36953	36741	2.24e-49	198
Rubus_idaeus_mitogenome	ON556624.1	83.621	232	16	11	116395	116623	303720	303508	2.24e-49	198
Rubus_idaeus_mitogenome	ON556624.1	95.902	122	4	1	253744	253865	61659	61779	8.05e-49	196
Rubus_idaeus_mitogenome	ON556624.1	95.726	117	5	0	144449	144565	298550	298434	1.35e-46	189
Rubus_idaeus_mitogenome	ON556624.1	91.549	142	3	1	10334	10466	6691	6832	4.84e-46	187
Rubus_idaeus_mitogenome	ON556624.1	99.038	104	1	0	397210	397313	305300	305403	4.84e-46	187
Rubus_idaeus_mitogenome	ON556624.1	89.655	145	15	0	307367	307511	277441	277297	1.74e-45	185
Rubus_idaeus_mitogenome	ON556624.1	87.425	167	11	1	219382	219538	261360	261194	6.27e-45	183
Rubus_idaeus_mitogenome	ON556624.1	80.723	249	31	7	227389	227628	61195	60955	2.92e-43	178
Rubus_idaeus_mitogenome	ON556624.1	93.333	120	8	0	434577	434696	168442	168323	2.92e-43	178
Rubus_idaeus_mitogenome	ON556624.1	94.737	114	6	0	372300	372413	191193	191306	2.92e-43	178
Rubus_idaeus_mitogenome	ON556624.1	98	100	2	0	271441	271540	140296	140197	3.77e-42	174
Rubus_idaeus_mitogenome	ON556624.1	97.059	102	3	0	27815	27916	28775	28674	1.36e-41	172
Rubus_idaeus_mitogenome	ON556624.1	97.059	102	3	0	69310	69411	294299	294400	1.36e-41	172
Rubus_idaeus_mitogenome	ON556624.1	87.261	157	8	3	201926	202071	261368	261213	1.75e-40	169
Rubus_idaeus_mitogenome	ON556624.1	89.286	140	6	6	144901	145040	118966	119096	6.31e-40	167
Rubus_idaeus_mitogenome	ON556624.1	89.286	140	6	6	144901	145040	324436	324306	6.31e-40	167
Rubus_idaeus_mitogenome	ON556624.1	100	89	0	0	118913	119001	248898	248810	2.27e-39	165
Rubus_idaeus_mitogenome	ON556624.1	95.146	103	5	0	419990	420092	129561	129459	8.16e-39	163
Rubus_idaeus_mitogenome	ON556624.1	91.87	123	1	1	45181	45303	255529	255642	8.16e-39	163
Rubus_idaeus_mitogenome	ON556624.1	91.736	121	3	1	438294	438414	51695	51808	2.94e-38	161
Rubus_idaeus_mitogenome	ON556624.1	90.476	126	3	6	144901	145026	24204	24320	3.8e-37	158
Rubus_idaeus_mitogenome	ON556624.1	93.396	106	7	0	434591	434696	97491	97386	3.8e-37	158
Rubus_idaeus_mitogenome	ON556624.1	97.753	89	2	0	150345	150433	72587	72675	4.91e-36	154
Rubus_idaeus_mitogenome	ON556624.1	90.164	122	4	2	130080	130201	256350	256463	1.77e-35	152
Rubus_idaeus_mitogenome	ON556624.1	87.407	135	4	5	202011	202144	126550	126672	1.06e-32	143
Rubus_idaeus_mitogenome	ON556624.1	87.407	135	4	5	202011	202144	316852	316730	1.06e-32	143
Rubus_idaeus_mitogenome	ON556624.1	78.947	266	10	11	401222	401468	21832	22070	1.38e-31	139
Rubus_idaeus_mitogenome	ON556624.1	100	75	0	0	34586	34660	259701	259627	1.38e-31	139
Rubus_idaeus_mitogenome	ON556624.1	91.346	104	3	2	296475	296577	131354	131452	4.95e-31	137
Rubus_idaeus_mitogenome	ON556624.1	100	73	0	0	231304	231376	20985	20913	1.78e-30	135
Rubus_idaeus_mitogenome	ON556624.1	98.667	75	1	0	209861	209935	115098	115172	6.4e-30	134
Rubus_idaeus_mitogenome	ON556624.1	96.341	82	2	1	382959	383040	156983	157063	6.4e-30	134
Rubus_idaeus_mitogenome	ON556624.1	100	72	0	0	209864	209935	328301	328230	6.4e-30	134
Rubus_idaeus_mitogenome	ON556624.1	96.25	80	3	0	158294	158373	76695	76774	2.3e-29	132
Rubus_idaeus_mitogenome	ON556624.1	100	71	0	0	396971	397041	261484	261554	2.3e-29	132
Rubus_idaeus_mitogenome	ON556624.1	89.72	107	3	1	182497	182603	791	889	8.28e-29	130
Rubus_idaeus_mitogenome	ON556624.1	87.603	121	3	2	205177	205297	25476	25368	8.28e-29	130
Rubus_idaeus_mitogenome	ON556624.1	100	70	0	0	436889	436958	144839	144908	8.28e-29	130
Rubus_idaeus_mitogenome	ON556624.1	94.048	84	4	1	219435	219517	5596	5513	1.07e-27	126
Rubus_idaeus_mitogenome	ON556624.1	100	68	0	0	437649	437716	144900	144967	1.07e-27	126
Rubus_idaeus_mitogenome	ON556624.1	84.058	138	13	5	163815	163951	59110	59239	3.85e-27	124
Rubus_idaeus_mitogenome	ON556624.1	100	67	0	0	145046	145112	65068	65002	3.85e-27	124
Rubus_idaeus_mitogenome	ON556624.1	100	67	0	0	397345	397411	89725	89659	3.85e-27	124
Rubus_idaeus_mitogenome	ON556624.1	85.039	127	13	2	104462	104587	144277	144156	3.85e-27	124
Rubus_idaeus_mitogenome	ON556624.1	83.23	161	1	9	156372	156508	296358	296516	3.85e-27	124
Rubus_idaeus_mitogenome	ON556624.1	95.946	74	3	0	172450	172523	146635	146562	4.98e-26	121
Rubus_idaeus_mitogenome	ON556624.1	95.946	74	3	0	322641	322714	146562	146635	4.98e-26	121
Rubus_idaeus_mitogenome	ON556624.1	88.571	105	4	3	46425	46528	255379	255476	4.98e-26	121
Rubus_idaeus_mitogenome	ON556624.1	95.946	74	2	1	220719	220791	257095	257022	1.79e-25	119
Rubus_idaeus_mitogenome	ON556624.1	97.101	69	1	1	67429	67497	61056	61123	2.32e-24	115
Rubus_idaeus_mitogenome	ON556624.1	91.111	90	0	1	346280	346361	78610	78699	2.32e-24	115
Rubus_idaeus_mitogenome	ON556624.1	92.593	81	1	1	323946	324021	62201	62281	3e-23	111
Rubus_idaeus_mitogenome	ON556624.1	94.444	72	4	0	192464	192535	126539	126610	3e-23	111
Rubus_idaeus_mitogenome	ON556624.1	97.015	67	1	1	197084	197149	152879	152813	3e-23	111
Rubus_idaeus_mitogenome	ON556624.1	95.652	69	3	0	192467	192535	316860	316792	3e-23	111
Rubus_idaeus_mitogenome	ON556624.1	91.358	81	5	2	201987	202065	5596	5516	1.08e-22	110
Rubus_idaeus_mitogenome	ON556624.1	95.652	69	2	1	219451	219519	126543	126610	1.08e-22	110
Rubus_idaeus_mitogenome	ON556624.1	95.652	69	2	1	219451	219519	316859	316792	1.08e-22	110
Rubus_idaeus_mitogenome	ON556624.1	95.588	68	3	0	370570	370637	333227	333160	1.08e-22	110
Rubus_idaeus_mitogenome	ON556624.1	93.151	73	5	0	58353	58425	261304	261376	3.88e-22	108
Rubus_idaeus_mitogenome	ON556624.1	94.286	70	2	2	438031	438099	156450	156518	1.4e-21	106
Rubus_idaeus_mitogenome	ON556624.1	91.026	78	5	2	172379	172454	5519	5596	5.02e-21	104
Rubus_idaeus_mitogenome	ON556624.1	95.455	66	2	1	59594	59659	9542	9606	5.02e-21	104
Rubus_idaeus_mitogenome	ON556624.1	98.305	59	1	0	438648	438706	226090	226032	5.02e-21	104
Rubus_idaeus_mitogenome	ON556624.1	84.483	116	4	6	73454	73555	70730	70845	1.81e-20	102
Rubus_idaeus_mitogenome	ON556624.1	95.385	65	2	1	395725	395788	156518	156454	1.81e-20	102
Rubus_idaeus_mitogenome	ON556624.1	84.211	114	9	8	100813	100920	167561	167671	1.81e-20	102
Rubus_idaeus_mitogenome	ON556624.1	89.024	82	9	0	192473	192554	261275	261194	1.81e-20	102
Rubus_idaeus_mitogenome	ON556624.1	98.276	58	1	0	227459	227516	261360	261303	1.81e-20	102
Rubus_idaeus_mitogenome	ON556624.1	98.276	58	1	0	397069	397126	315650	315707	1.81e-20	102
Rubus_idaeus_mitogenome	ON556624.1	98.246	57	1	0	127774	127830	168680	168736	6.49e-20	100
Rubus_idaeus_mitogenome	ON556624.1	98.246	57	1	0	253214	253270	261304	261360	6.49e-20	100
Rubus_idaeus_mitogenome	ON556624.1	95.161	62	3	0	282950	283011	274836	274897	2.34e-19	99
Rubus_idaeus_mitogenome	ON556624.1	95.161	62	3	0	67436	67497	281301	281240	2.34e-19	99
Rubus_idaeus_mitogenome	ON556624.1	90.411	73	7	0	336628	336700	10025	9953	8.4e-19	97.1
Rubus_idaeus_mitogenome	ON556624.1	100	52	0	0	397157	397208	23365	23314	8.4e-19	97.1
Rubus_idaeus_mitogenome	ON556624.1	92.647	68	4	1	34508	34574	60366	60433	8.4e-19	97.1
Rubus_idaeus_mitogenome	ON556624.1	100	52	0	0	397157	397208	118127	118076	8.4e-19	97.1
Rubus_idaeus_mitogenome	ON556624.1	96.552	58	2	0	227459	227516	146578	146635	8.4e-19	97.1
Rubus_idaeus_mitogenome	ON556624.1	91.429	70	6	0	307535	307604	277168	277099	8.4e-19	97.1
Rubus_idaeus_mitogenome	ON556624.1	100	52	0	0	397157	397208	325275	325326	8.4e-19	97.1
Rubus_idaeus_mitogenome	ON556624.1	96.491	57	2	0	366947	367003	51555	51499	3.02e-18	95.3
Rubus_idaeus_mitogenome	ON556624.1	96.491	57	2	0	253214	253270	146634	146578	3.02e-18	95.3
Rubus_idaeus_mitogenome	ON556624.1	96.491	57	2	0	219382	219438	146578	146634	3.02e-18	95.3
Rubus_idaeus_mitogenome	ON556624.1	98.148	54	1	0	423506	423559	251924	251977	3.02e-18	95.3
Rubus_idaeus_mitogenome	ON556624.1	96.429	56	2	0	145112	145167	60977	61032	1.09e-17	93.5
Rubus_idaeus_mitogenome	ON556624.1	93.548	62	4	0	93192	93253	169249	169310	1.09e-17	93.5
Rubus_idaeus_mitogenome	ON556624.1	93.548	62	3	1	192473	192533	5574	5513	3.91e-17	91.6
Rubus_idaeus_mitogenome	ON556624.1	93.443	61	4	0	103385	103445	258444	258504	3.91e-17	91.6
Rubus_idaeus_mitogenome	ON556624.1	81.513	119	13	5	260690	260808	142133	142242	1.41e-16	89.8
Rubus_idaeus_mitogenome	ON556624.1	98.039	51	1	0	145112	145162	192667	192717	1.41e-16	89.8
Rubus_idaeus_mitogenome	ON556624.1	98.039	51	1	0	144643	144693	242910	242860	1.41e-16	89.8
Rubus_idaeus_mitogenome	ON556624.1	92.188	64	4	1	46529	46592	261213	261275	1.41e-16	89.8
Rubus_idaeus_mitogenome	ON556624.1	92.063	63	5	0	161048	161110	292109	292047	1.41e-16	89.8
Rubus_idaeus_mitogenome	ON556624.1	93.333	60	4	0	69848	69907	303935	303994	1.41e-16	89.8
Rubus_idaeus_mitogenome	ON556624.1	98	50	1	0	53905	53954	85791	85742	5.05e-16	87.9
Rubus_idaeus_mitogenome	ON556624.1	93.22	59	3	1	46535	46592	5516	5574	1.82e-15	86.1
Rubus_idaeus_mitogenome	ON556624.1	96.226	53	1	1	172379	172430	126602	126550	1.82e-15	86.1
Rubus_idaeus_mitogenome	ON556624.1	96.154	52	2	0	339510	339561	262155	262104	1.82e-15	86.1
Rubus_idaeus_mitogenome	ON556624.1	96.226	53	1	1	172379	172430	316800	316852	1.82e-15	86.1
Rubus_idaeus_mitogenome	ON556624.1	97.917	48	1	0	48588	48635	54701	54748	6.54e-15	84.2
Rubus_idaeus_mitogenome	ON556624.1	96.154	52	1	1	286740	286791	82348	82398	6.54e-15	84.2
Rubus_idaeus_mitogenome	ON556624.1	100	45	0	0	16443	16487	151922	151878	6.54e-15	84.2
Rubus_idaeus_mitogenome	ON556624.1	94.34	53	3	0	198229	198281	304360	304308	2.35e-14	82.4
Rubus_idaeus_mitogenome	ON556624.1	88.06	67	8	0	336623	336689	144159	144225	8.46e-14	80.5
Rubus_idaeus_mitogenome	ON556624.1	91.379	58	5	0	240416	240473	222485	222428	8.46e-14	80.5
Rubus_idaeus_mitogenome	ON556624.1	95.918	49	2	0	237888	237936	260169	260217	8.46e-14	80.5
Rubus_idaeus_mitogenome	ON556624.1	92.857	56	3	1	69400	69454	277418	277473	8.46e-14	80.5
Rubus_idaeus_mitogenome	ON556624.1	97.826	46	1	0	8080	8125	284204	284159	8.46e-14	80.5
Rubus_idaeus_mitogenome	ON556624.1	95.918	49	1	1	401469	401516	22090	22138	3.04e-13	78.7
Rubus_idaeus_mitogenome	ON556624.1	94.231	52	2	1	438751	438801	226101	226050	3.04e-13	78.7
Rubus_idaeus_mitogenome	ON556624.1	100	41	0	0	365196	365236	204300	204340	1.09e-12	76.8
Rubus_idaeus_mitogenome	ON556624.1	86.301	73	7	3	58353	58425	312663	312732	1.09e-12	76.8
Rubus_idaeus_mitogenome	ON556624.1	88.06	67	3	1	367327	367388	99849	99915	3.94e-12	75
Rubus_idaeus_mitogenome	ON556624.1	97.674	43	1	0	291438	291480	255578	255536	3.94e-12	75
Rubus_idaeus_mitogenome	ON556624.1	93.878	49	3	0	98825	98873	298761	298809	3.94e-12	75
Rubus_idaeus_mitogenome	ON556624.1	97.674	43	1	0	291438	291480	315513	315471	3.94e-12	75
Rubus_idaeus_mitogenome	ON556624.1	84.146	82	6	4	167749	167830	70716	70642	1.42e-11	73.1
Rubus_idaeus_mitogenome	ON556624.1	97.561	41	1	0	343135	343175	51575	51615	5.09e-11	71.3
Rubus_idaeus_mitogenome	ON556624.1	93.617	47	3	0	377979	378025	144171	144217	5.09e-11	71.3
Rubus_idaeus_mitogenome	ON556624.1	93.617	47	3	0	377979	378025	275643	275689	5.09e-11	71.3
Rubus_idaeus_mitogenome	ON556624.1	84.722	72	9	2	227476	227546	312702	312632	5.09e-11	71.3
Rubus_idaeus_mitogenome	ON556624.1	100	37	0	0	27881	27917	28674	28638	1.83e-10	69.4
Rubus_idaeus_mitogenome	ON556624.1	90.385	52	5	0	171689	171740	60951	61002	1.83e-10	69.4
Rubus_idaeus_mitogenome	ON556624.1	85.333	75	2	4	336650	336724	168584	168519	1.83e-10	69.4
Rubus_idaeus_mitogenome	ON556624.1	100	37	0	0	437085	437121	204207	204243	1.83e-10	69.4
Rubus_idaeus_mitogenome	ON556624.1	100	37	0	0	340278	340314	256666	256630	1.83e-10	69.4
Rubus_idaeus_mitogenome	ON556624.1	97.561	41	0	1	163306	163346	257456	257417	1.83e-10	69.4
Rubus_idaeus_mitogenome	ON556624.1	86.885	61	8	0	336623	336683	275631	275691	1.83e-10	69.4
Rubus_idaeus_mitogenome	ON556624.1	83.333	78	10	3	322641	322718	312732	312658	1.83e-10	69.4
Rubus_idaeus_mitogenome	ON556624.1	83.333	78	10	3	172446	172523	312658	312732	1.83e-10	69.4
Rubus_idaeus_mitogenome	ON556624.1	100	36	0	0	20370	20405	226676	226711	6.59e-10	67.6
Rubus_idaeus_mitogenome	ON556624.1	100	36	0	0	18746	18781	228054	228089	6.59e-10	67.6
Rubus_idaeus_mitogenome	ON556624.1	100	35	0	0	425894	425928	120532	120566	2.37e-09	65.8
Rubus_idaeus_mitogenome	ON556624.1	100	35	0	0	425894	425928	322870	322836	2.37e-09	65.8
Rubus_idaeus_mitogenome	ON556624.1	93.182	44	2	1	401713	401756	22225	22267	8.52e-09	63.9
Rubus_idaeus_mitogenome	ON556624.1	100	34	0	0	414324	414357	215793	215760	8.52e-09	63.9
Rubus_idaeus_mitogenome	ON556624.1	97.297	37	1	0	435793	435829	225284	225320	8.52e-09	63.9
Rubus_idaeus_mitogenome	ON556624.1	95	40	2	0	219399	219438	312702	312663	8.52e-09	63.9
Rubus_idaeus_mitogenome	ON556624.1	95	40	2	0	253214	253253	312663	312702	8.52e-09	63.9
Rubus_idaeus_mitogenome	ON556624.1	89.583	48	5	0	92411	92458	9973	10020	3.06e-08	62.1
Rubus_idaeus_mitogenome	ON556624.1	94.872	39	2	0	145507	145545	29029	28991	3.06e-08	62.1
Rubus_idaeus_mitogenome	ON556624.1	100	33	0	0	144374	144406	101497	101465	3.06e-08	62.1
Rubus_idaeus_mitogenome	ON556624.1	97.297	37	0	1	232088	232124	230942	230977	3.06e-08	62.1
Rubus_idaeus_mitogenome	ON556624.1	100	33	0	0	407634	407666	230942	230974	3.06e-08	62.1
Rubus_idaeus_mitogenome	ON556624.1	94.737	38	2	0	196821	196858	204451	204488	1.1e-07	60.2
Rubus_idaeus_mitogenome	ON556624.1	100	32	0	0	13993	14024	222594	222563	1.1e-07	60.2
Rubus_idaeus_mitogenome	ON556624.1	100	31	0	0	425356	425386	16206	16176	3.96e-07	58.4
Rubus_idaeus_mitogenome	ON556624.1	97.143	35	0	1	19213	19246	29349	29315	3.96e-07	58.4
Rubus_idaeus_mitogenome	ON556624.1	100	31	0	0	346372	346402	78738	78768	3.96e-07	58.4
Rubus_idaeus_mitogenome	ON556624.1	94.595	37	2	0	268678	268714	80460	80496	3.96e-07	58.4
Rubus_idaeus_mitogenome	ON556624.1	92.5	40	3	0	429384	429423	111385	111346	3.96e-07	58.4
Rubus_idaeus_mitogenome	ON556624.1	94.595	37	2	0	86497	86533	126670	126706	3.96e-07	58.4
Rubus_idaeus_mitogenome	ON556624.1	94.595	37	2	0	86497	86533	316732	316696	3.96e-07	58.4
Rubus_idaeus_mitogenome	ON556624.1	94.595	37	2	0	429384	429420	332017	332053	3.96e-07	58.4
Rubus_idaeus_mitogenome	ON556624.1	94.444	36	2	0	86497	86532	255414	255379	1.43e-06	56.5
Rubus_idaeus_mitogenome	ON556624.1	100	29	0	0	193130	193158	40583	40611	5.13e-06	54.7
Rubus_idaeus_mitogenome	ON556624.1	100	29	0	0	294538	294566	111445	111417	5.13e-06	54.7
Rubus_idaeus_mitogenome	ON556624.1	100	29	0	0	294538	294566	331957	331985	5.13e-06	54.7

## Sheet: Sheet09
Table S9. The primer sequences used in this study. F: Forward; R: Reverse.
Primer ID	Primer sequence	Type of primers
R1-F1	AGAGTGCGCCCTACTCCTGAC	F
R1-R1	ATAATAGGGGACCGACAAACTGGAAAAAC	R
R1-F2	ACACAATACAATGTCTCACTCTCAG	F
R1-R2	AGTCTCTTCGCTAAATGTTTATGG	R
R1-F2	GGAAAGGCAAAGCGCTTTCTTTTA	F
R1-R2	CGACAAACTGGAAAAACAGCTATTG	R
R1-F2	AATGTCTCACTCTCAGAGGTGGC	F
R1-R2	GAAAATCGCTCAGGTTCTGGAGG	R
R2-F1	AAAGATCTAGGTAGCTCATCTCCTTC	F
R2-R1	TCATCGGAACTGTTATAGTCTGAATACTC	R
R2-F2	CCCATGTCTTTCTTGGTTGGACC	F
R2-R2	GACGGATGAGTCGGAGGAACC	R
R2-F3	TAGAAATTGCGTATGAGATGTTCACCT	F
R2-R3	CTGTTCATCGAAACTGTTATAGTCTGAAT	R
R2-F4	CCCATGTCTTTCTTGGTTGGACC	F
R2-R4	TACCGAAATAGAGATCTGATTTAAACGACC	R
R3-F1	ATCAAGGTGATTCTATTTCCGTTCC	F
R3-R1	TCGAGTCCGTATCGCCGC	R
R3-F2	GGAAGCGGGCTAGTCCCC	F
R3-R2	GCTACCCATATGCGAGGCGCC	R
R3-F3	CTGCTACGGGAAGTTCTCTCCGGC	F
R3-R3	TCGAGTCCGTATCGCCGCGGAG	R
R3-F4	GGAAGCGGGCTAGTCCCC	F
R3-R4	ATCATTTGAATATTCCGATCAGAATTGGTCT	R
